# Supplementary material for: Adaptation, phylogeny, and covariance in milk macronutrient composition
Source: PeerJ. 2019 Nov 13;7:e8085. doi: 10.7717/peerj.8085 (PMC6858816; doi:10.7717/peerj.8085)
Supplement: Supplemental Information 1 [file peerj-07-8085-s001.zip]

Archive with 22 entries (19 files):
- adaptation-phylogeny-covariance-milk-composition.R
- adaptation-phylogeny-covariance-milk-composition.html
- data/
- data/consTree.phy
- data/milkData.csv
- output/
- output/Figure1.pdf
- output/Figure2.pdf
- output/Figure3.pdf
- output/PhyloEMselectK.pdf
- output/PhyloEMshifts.pdf
- output/gPhylomorphoNutrGeom.pdf
- output/ksiTable.tex
- output/ksim.pdf
- output/mcModelcoefs.tex
- output/mcModelcorMat.tex
- output/phyloEMshiftTab.tex
- output/phylowithnodelabels-fan.pdf
- scripts/
- scripts/encl.R
- scripts/ggphylomorpho.R
- scripts/gtablephylo4d.R
