# Supplementary material for: Adaptation, phylogeny, and covariance in milk macronutrient composition
Source: PeerJ. 2019 Nov 13;7:e8085. doi: 10.7717/peerj.8085 (PMC6858816; doi:10.7717/peerj.8085)
Supplement: Supplemental Information 1 [file peerj-07-8085-s001.zip › adaptation-phylogeny-covariance-milk-composition.R]

##' # Introduction
##'
##' This is an `R` script to accompany the *PeerJ* manuscript:
##' "Adaptation, phylogeny, and covariance in milk macronutrient
##' composition" (Article ID: 34219)
##'
##' All the code can be run with results embedded in the output html file
##' with `rmarkdown::render()` or `knitr::spin()`.
##'
##' 
##' # `R` Dependencies
##' 
##' A version of the `ksi` package allowing 2- and 3-variate tests is
##' available on gitlab and can be installed with `devtools`.
##' `devtools::install_gitlab("gregblomquist/ksi")` 
##' Linux (e.g. Debian, Ubuntu) users may need to install `gsl-bin`
##' and `libgsl-dev` through their `apt` package manger for `ksi` to
##' install properly.
##'
##' A few helper functions for plotting or making tables are included
##' in the scripts directory. All other *packages* are available on CRAN
##' or are installed by default with `R`.
##'
##' # OS Dependencies
##'
##' The `pdfcrop` tool is used to trim out margins on figures used in
##' the manuscript. It is part of the `texlive-extra-utils` package on
##' Debian/Ubuntu linux systems.
##' 
##'
library("ksi")
library("MCMCglmm")
library("PhylogeneticEM")
source("scripts/encl.R")
source("scripts/ggphylomorpho.R")
source("scripts/gtablephylo4d.R")
library("phytools")
library("ggplot2")
library("gridExtra")
library("reshape2")
library("phylobase")
library("adephylo")
library("viridis")
library("png")
library("grid")


##' 
##' # Raw Data
##'
##' The raw data are provided in the `data` directory. This consists
##' of the final cleaned milk composition and ecological data and a
##' consensus phylogeny.
##' 
##' 
milk <- read.csv("data/milkData.csv")
rownames(milk) <- milk$phyName
milk$Diet <- factor(milk$Diet, levels = c("herbivore", "omnivore", "carnivore")) ## better order v alphabetical
summary(milk)
nrow(milk)

consTree <- read.tree("data/consTree.phy")
consTree


##'
##' # Phylomorphospace Plots and Nutritional Geometry
##' 
##'
##' Categories clades for coloring points in plots. 
milk$group <- rep(NA, nrow(milk))
milk$group[milk$Order %in% c("Monotremata")] <- 1
milk$group[milk$Order %in% c("Dasyuromorphia","Didelphimorphia","Diprotodontia","Peramelemorphia")] <- 2
milk$group[milk$Order %in% c("Proboscidea")] <- 3
milk$group[milk$Order %in% c("Soricomorpha")] <- 4
milk$group[milk$Order %in% c("Artiodactyla","Cetacea")] <- 5
milk$group[milk$Order %in% c("Carnivora")] <- 7
milk$group[milk$Order %in% c("Chiroptera")] <- 6
milk$group[milk$Order %in% c("Perrissodactyla")] <- 8 # spelled wrong in data file, leave it here
milk$group[milk$Order %in% c("Primates")] <- 9
milk$group[milk$Order %in% c("Lagomorpha")] <- 10
milk$group[milk$Order %in% c("Rodentia")] <- 11
milk$group <- factor(milk$group, levels=1:11, labels=c("monotremes","marsupials","elephants","shrew","cetartiodactyls","bats","carnivores","perissodactyls","primates","rabbits","rodents"))
table(milk$group, useNA="ifany")

gfpsp <- ggphylomorpho(tree=consTree, tipinfo=milk, xvar=Protein, yvar=Fat, title=NULL, xlab="Protein", ylab="Fat", labelvar=phyName, factorvar=group, shapevar=factor(milk$Aquatic), repel=FALSE, edge.width=.6, tree.alpha=.4, point.size=4, label.tips=FALSE) + theme_classic() + theme(legend.position=c(.15,.62)) + guides(color=guide_legend(title=""), shape=FALSE) + annotate("text", x=2, y=63, label= "A", size=8) ## stored for writing to disk in code below


##'
##' Create percentages of the fat+protein+sugar sums for nutritional geometry right-angle mixture model.
##' Plot fat vs. protein with sugar as the constrained diagonal isoclines. 
milk$Fatr <- 100* milk$Fat / milk$FPS
milk$Proteinr <- 100* milk$Protein / milk$FPS
##' Have to drop the species missing sugar. 
summary(milk[,c("Fatr","Proteinr")])
subTree <- drop.tip(consTree, as.character(milk$phyName[is.na(milk$Fatr)]) )
subDat <- subset(milk, is.na(milk$Fatr)==FALSE)

gfpsng <- ggphylomorpho(tree=subTree, tipinfo=subDat, xvar=Proteinr, yvar=Fatr, title=NULL, xlab="Protein", ylab="Fat", labelvar=phyName, factorvar=group, shapevar=factor(subDat$Aquatic), repel=FALSE, edge.width=.6, tree.alpha=.4, point.size=4, label.tips=FALSE) + theme_classic() + theme(legend.position=c(.85,.8)) + guides(color=FALSE, shape=FALSE) + xlim(c(5,55)) + ylim(c(0,100)) + geom_abline(slope=-1,intercept=50,linetype=2,alpha=.5) + geom_abline(slope=-1,intercept=25,linetype=2,alpha=.5) + geom_abline(slope=-1,intercept=75,linetype=2,alpha=.5) + geom_abline(slope=-1,intercept=100,linetype=2,alpha=.5) + annotate("text", x=10, y=100, label= "B", size=8)
##+ nutr, fig.width=12, fig.height=6
gphylomorphnutr <- grid.arrange(gfpsp, gfpsng, nrow=1, ncol=2) ## prints to embed
ggsave(gphylomorphnutr, filename = "output/gPhylomorphoNutrGeom.pdf", height=6, width=12) ## for manuscript
system("pdfcrop output/gPhylomorphoNutrGeom.pdf output/Figure1.pdf") ## mandated figure number in filename and no extraneous whitespace


##'
##' # KSI Distinctive Clade Tests
##'
##'
##' Do some node labeling to ease interpretation.
##' 
consTreeLab <- consTree
consTreeLab$node.label <-paste0("nd", seq_len(consTree$Nnode))

labDat <- read.table(text="monotremes  Ornithorhynchus_anatinus Tachyglossus_aculeatus
marsupials   Macropus_rufus Didelphis_virginiana
diprotodonts Macropus_rufus Phascolarctos_cinereus
macropodiforms Macropus_rufus Bettongia_gaimardi
placentals Panthera_leo Loxodonta_africana 
carnivores Panthera_leo Arctocephalus_australis 
canids Vulpes_vulpes Nyctereutes_procyonoides
arctoids Neovison_vison Arctocephalus_australis
musteloids Neovison_vison Mephitis_mephitis
ursids  Ursus_arctos Ursus_americanus 
pinnipeds  Leptonychotes_weddellii Arctocephalus_australis
phocids Leptonychotes_weddellii Phoca_vitulina 
otariids Callorhinus_ursinus Arctocephalus_australis
Arctocephalus Arctocephalus_australis Arctocephalus_tropicalis
Mirounga Mirounga_leonina Mirounga_angustirostris
primates Gorilla_beringei Eulemur_mongoz
anthropoids Miopithecus_talapoin Alouatta_palliata
catarrhines Miopithecus_talapoin Gorilla_beringei
cercopithecoids Miopithecus_talapoin Papio_anubis
strepsirhines Eulemur_rubriventer Otolemur_garnettii
Eulemur  Eulemur_mongoz Eulemur_rubriventer
lemuriforms  Varecia_variegata Eulemur_mongoz
lorisiforms  Nycticebus_coucang Otolemur_garnettii
bats  Pteropus_hypomelanus Myotis_velifer 
Pteropus  Pteropus_hypomelanus Pteropus_vampyrus
microbats  Artibeus_jamaicensis Myotis_velifer 
perissodactyls Diceros_bicornis Equus_zebra
Equus  Equus_ferus  Equus_zebra
cetartiodactyls Camelus_ferus Ovis_dalli
artiofabula Pecari_tajacu Balaenoptera_acutorostrata
cetruminants Tursiops_truncatus Ovis_dalli
cetaceans Stenella_attenuata Megaptera_novaeangliae
dolphins Stenella_attenuata Tursiops_truncatus
whales Balaenoptera_acutorostrata Megaptera_novaeangliae
ruminants Giraffa_camelopardalis Ovis_dalli
bovids+cervids Bos_gaurus Alces_alces
bovids Bos_gaurus Ovis_dalli 
cervids Alces_alces Cervus_nippon
glires Castor_fiber Oryctolagus_cuniculus
rodents Castor_fiber Thrichomys_apereoides
lagomorphs Lepus_europaeus Oryctolagus_cuniculus
elephants Elephas_maximus Loxodonta_africana
euarchontoglires Eulemur_mongoz Oryctolagus_cuniculus
boreoeutheria Eulemur_mongoz Panthera_leo
laurasiatheria Panthera_leo Crocidura_russula
scrotifera Panthera_leo Myotis_velifer
ferungulata Panthera_leo Camelus_ferus", stringsAsFactors=FALSE)


names(labDat) <- c("clade","tip1","tip2")
labDat
for (i in 1:nrow(labDat)){
    idx <- getMRCA(phy=consTreeLab, tip=c(labDat$tip1[i],labDat$tip2[i])) - length(consTreeLab$tip.label)
    consTreeLab$node.label[idx] <- labDat$clade[i]
}
##consTreeLab$node.label

##' Run univariate KSI tests. 
Fat <- milk$Fat
Fat <- setNames(Fat, milk$phyName) ## needed for ksi()
ksiFat <- ksi(consTreeLab, dat=Fat)

Prot <- milk$Protein
Prot <- setNames(Prot, milk$phyName)
ksiProt <- ksi(consTreeLab, dat=Prot)

Sug <- milk$Sugar[is.na(milk$Sugar)==FALSE]
Sug <- setNames(Sug, milk$phyName[is.na(milk$Sugar)==FALSE])
ksiSug <- ksi(consTreeLab, dat=Sug)

##'
##' With the tweaked ksi package, 2- and 3-variate tests are also possible.
##' The 3-variate test is *much* slower. 
nomiss <- subset(milk, is.na(milk$Sugar)==FALSE )
nrow(milk) - nrow(nomiss)  ## loss of 15 species if sugar included, using raw data not logit-transformed
system.time( ksiFatProt <- ksi(consTreeLab, dat=milk[,c("Fat","Protein")], test = "p23") )
system.time( ksiFatSug <- ksi(consTreeLab, dat=nomiss[,c("Fat","Sugar")], test = "p23") )
system.time( ksiProtSug <- ksi(consTreeLab, dat=nomiss[,c("Protein","Sugar")], test = "p23") )
system.time( ksiFatProtSug <- ksi(consTreeLab, dat=nomiss[,c("Fat","Protein","Sugar")], test = "p23") )

##' Decline in KSI stat for top 10 clades. 
ksiStats <- data.frame(rank=1:10,
                       Fat=summary(ksiFat)$statistic.rel,
                       Protein=summary(ksiProt)$statistic.rel,
                       Sugar=summary(ksiSug)$statistic.rel,
                       FatProt=summary(ksiFatProt)$statistic.rel,
                       FatSug=summary(ksiFatSug)$statistic.rel,
                       ProtSug=summary(ksiProtSug)$statistic.rel,
                       FatProtSug=summary(ksiFatProtSug)$statistic.rel)
ksim <- melt(ksiStats, id.vars="rank")
gksim <- ggplot(ksim, aes(x=rank, y=value, color=variable)) + geom_line(lwd=2) + theme_classic() + xlab("clade rank") + ylab("K-S relative importance")
##+ gksim, fig.width=8, fig.height=6
gksim
ggsave(gksim, filename="output/ksim.pdf", height=6, width=9) ## if desired as figure


##' Summary table of KSI tests showing top 5 ranked clades only.  
##' Order is Fat, Protein, Sugar, Fat-Protein, Fat-Sugar, Protein-Sugar, Fat-Protein-Sugar.
ksiSumAll <- rbind(summary(ksiFat), summary(ksiProt), summary(ksiSug),
                   summary(ksiFatProt), summary(ksiFatSug),  summary(ksiProtSug),
                   summary(ksiFatProtSug) )
## ksiSumAll
ksiSumAll[,3] <- round(ksiSumAll[,3],3)
ksiSumAll[,4] <- round(ksiSumAll[,4],3)
knitr::kable(ksiSumAll[ksiSumAll$rank < 6,], col.names=c("node","rank","KSI","KSI/max","nodesets"), row.names=FALSE)
cat( knitr::kable(ksiSumAll[ksiSumAll$rank < 6,], col.names=c("node","rank","KSI","KSI/max","nodesets"), row.names=FALSE, format="latex", linesep="", booktabs=TRUE),  file="output/ksiTable.tex") # basis for manuscript table


##'
##' # Selection Regimes
##' 
##' Use the logit-transformed milk composition and transpose for PhylogeneticEM.
data <- milk[,c("itFat", "itProtein", "itSugar")]
names(data) <- gsub("it", "", names(data))
tdat <- t(data)
data <- tdat
data[,1:3]
##' Re-order columns to match phylogeny tips. Avoids later warning from `PhyloEM()`.
data <- data[, match(consTree$tip.label, colnames(data)) ]
table( colnames(data) == consTree$tip.label ) ## all match (TRUE)

##' Run `PhyloEM()` scalar OU model. Parallel just makes if faster.
system.time( res <- PhyloEM(phylo = consTree,
               Y_data = data,
               process = "scOU",
               random.root = TRUE,
               stationary.root = TRUE,
               parallel_alpha = TRUE,
               Ncores = 4,
               K_max = 12) ) # don't do more than approx. sqrt(Ntaxa)
res

##' Inspect the best K more. 
##' How confident can we be that K=6 is best? K=7 looks OK, too.
pdf(file="output/PhyloEMselectK.pdf", height=7, width=7)
plot(res$alpha_max$results_summary$crit_BGHml ~ res$alpha_max$results_summary$K_try ,
     type='b', pch=19, xlab="K (number of clade shifts)", ylab="criterion", main="clade shift selection criteria")
graphics.off()
system("pdfcrop output/PhyloEMselectK.pdf output/Figure2.pdf") ## mandated figure number, no extra whitespace


##' K=6 looks like it's best, but multiple orders to shifts (see warning).
##' These are root values on transformed scale for fat, protein, and sugar.
params_process(res, K = 6)$root.state$exp.root
##' Here they are as raw percentages again.
100 * boot::inv.logit(params_process(res, K = 6)$root.state$exp.root)

##' Process VCV, R in the manuscript notation.
##' R is sometimes called the "rate matrix"
params_process(res, K = 6)$variance

##' A = selection strength - diagonal matrix with alpha
##'  `t_1/2 = ln(2)/alpha` for phylogenetic half-life
params_process(res, K = 6)$selection.strength
log(2) / params_process(res, K = 6)$selection.strength[1,1] ## weak!
##' The half-life is 9.5x the tree height, heuristically meaning it would take
##' this long for a species to move halfway to their optimum.
##' That's 9.5x the 218 Ma for the mammal MRCA.
max(phytools::nodeHeights(consTree)[,2])
##' That's very weak selection overall
##' BUT.... this is NOT about the clade shifts.
##' Those are treated as instantaneous.
##' 
##' Matrix of 3 traits x K shifts.
params_process(res, K = 6)$shifts$values
##' Add these shifts vs. the root to get the new clade-optima.
apply(params_process(res, K = 6)$shifts$values,2, function(z) 100 * boot::inv.logit(z + params_process(res, K = 6)$root.state$exp.root) )


##' Get a classification of the tips from the edges to identify taxa
##' within the clades. Do it for each K.
##' 
edgetipl <- enumerate_tips_under_edges(consTree)
shiftl <- rep(NA, 10); class(shiftl) <- "list"
for (i in 1:length(shiftl)){
    tipl <- lapply(1:length(params_process(res, K = i)$shifts$edges),
                   function(z) { edgetipl[[params_process(res, K = i)$shifts$edges[z]]] } )
    tiplc <- lapply(tipl, function(z) {
        consTree$tip.label[z]
    })
    shiftl[[i]] <- tiplc
}
names(shiftl) <- paste("K", 1:length(shiftl), sep="=")
shiftl
##' K=1 Mirounga
##+ k1, fig.width=10, fig.height=5
plot(res, params = params_process(res, K = 1), traits=c(1,2)) 
##' K=2 Mirounga, pinnipeds
##+ k2, fig.width=10, fig.height=5
plot(res, params = params_process(res, K = 2), traits=c(1,2)) 
##' K=3 Mirounga, otariids, spotted dolphin
##+ k3, fig.width=10, fig.height=5
plot(res, params = params_process(res, K = 3), traits=c(1,2)) 
##' K=4 Mirounga, otariids, quokka, spotted dolphin
##+ k4, fig.width=10, fig.height=5
plot(res, params = params_process(res, K = 4), traits=c(1,2))
##' K=5 Mirounga, pinnipeds, otariids, spotted dolphin, quokka - but multiple alternatives
##+ k5, fig.width=10, fig.height=5
plot(res, params = params_process(res, K = 5), traits=c(1,2))
##' K=6 primates, marsupials, perissodactyls, pinnipeds, Mirounga, otariids - BEST, but multiple alternatives
##+ k6, fig.width=10, fig.height=5
plot(res, params = params_process(res, K = 6), traits=c(1,2))
##' K=7 primates, perissodactyls, diprotodonts, pinnipeds, Mirounga, otariids, quokka  - but multiple alternatives
##+ k7, fig.width=10, fig.height=5
plot(res, params = params_process(res, K = 7), traits=c(1,2))
##' K=8 primates, diprotodonts, perissodactyls, Mirounga, pinnipeds, otariids, quokka, spotted dolphin
##+ k8, fig.width=10, fig.height=5
plot(res, params = params_process(res, K = 8), traits=c(1,2))
##'
##' What are the alternative clade shifts for K=5 through K=8? 
params_5 <- params_process(res, K = 5)
params_6 <- params_process(res, K = 6)
params_7 <- params_process(res, K = 7)
params_8 <- params_process(res, K = 8)
##' It's just how the clade shifts are ordered
##' within pinnipeds for any of these.
##+ eq5, fig.width=10, fig.height=5
plot(equivalent_shifts(consTree, params_5)) 
##+ eq6, fig.width=10, fig.height=5
plot(equivalent_shifts(consTree, params_6)) 
##+ eq7, fig.width=10, fig.height=5
plot(equivalent_shifts(consTree, params_7)) 
##+ eq8, fig.width=10, fig.height=5
plot(equivalent_shifts(consTree, params_8)) 


##' What are the shift optima when K=6?
##' Inferred root values, transformed scale. 
params_process(res, K = 6)$root.state$exp.root
##' edges/branches where shifts were inferred
params_process(res, K = 6)$shifts$edges
params_process(res, K = 6)$shifts$values
params_process(res, K = 6)$selection.strength

##' Recall these are the new optima for those clades
matrix(params_process(res, K = 6)$root.state$exp.root, ncol=1, nrow=3)
params_process(res, K = 6)$shifts$values
shiftl$`K=6` ## these are the clade members

apply(params_process(res, K = 6)$shifts$values, 2, function(z) 100 * boot::inv.logit(z + params_process(res, K = 6)$root.state$exp.root) )
##' The primate, marsupial, perissodactyl, and pinniped values are sensible `[,1:4]`
##' the Mirougna and otariid `[,5:6]` need to be *added* to the pinniped on the logit scale. 
##'
##' Mirounga prediction
100 * boot::inv.logit(params_process(res, K = 6)$root.state$exp.root + params_process(res, K = 6)$shifts$values[,4] + params_process(res, K = 6)$shifts$values[,5])
##' otariid prediction
100 * boot::inv.logit(params_process(res, K = 6)$root.state$exp.root + params_process(res, K = 6)$shifts$values[,4] + params_process(res, K = 6)$shifts$values[,6])

shiftTab <- data.frame(apply(params_process(res, K = 6)$shifts$values, 2, function(z) 100 * boot::inv.logit(z + params_process(res, K = 6)$root.state$exp.root) )[,1:4], Mirounga = 100 * boot::inv.logit(params_process(res, K = 6)$root.state$exp.root + params_process(res, K = 6)$shifts$values[,4] + params_process(res, K = 6)$shifts$values[,5]), otariids = 100 * boot::inv.logit(params_process(res, K = 6)$root.state$exp.root + params_process(res, K = 6)$shifts$values[,4] + params_process(res, K = 6)$shifts$values[,6]))
names(shiftTab)[1:4] <- c("primates","marsupials","perissodactyls","pinnipeds") 
rownames(shiftTab) <- c("Fat","Protein","Sugar")

shiftTabc <- shiftTab
for (i in 1:ncol(shiftTabc)){ shiftTabc[,i] <- encl(shiftTabc[,i], digits=5, brackets=c("","")) }
knitr::kable(shiftTabc)
cat(knitr::kable(shiftTabc, format="latex", booktabs=TRUE), file="output/phyloEMshiftTab.tex") ## for manuscript


##' Build something graphical to explain the best model.
gdat <- milk[,c("phyName","Species","itFat","itProtein","itSugar")]
names(gdat) <- gsub("it","",names(gdat))
##' We can get model imputed values (e.g. missing sugar observations), too.
impDat <- data.frame(phyName = consTree$tip.label,
         impFat = as.numeric(imputed_traits(res, trait=1, where="tips")),
         impProtein = as.numeric(imputed_traits(res, trait=2, where="tips")),
         impSugar = as.numeric(imputed_traits(res, trait=3, where="tips")))
gdat <- merge(gdat, impDat, by="phyName")
gdat$iFat <- 1
gdat$iFat[is.na(gdat$Fat)==TRUE] <- 2
gdat$Fat[is.na(gdat$Fat)==TRUE] <- gdat$impFat[is.na(gdat$Fat)==TRUE]
gdat$iFat <- factor(gdat$iFat, levels=1:2, labels=c("obs","imp"))
gdat$iProtein <- 1
gdat$iProtein[is.na(gdat$Protein)==TRUE] <- 2
gdat$Protein[is.na(gdat$Protein)==TRUE] <- gdat$impProtein[is.na(gdat$Protein)==TRUE]
gdat$iProtein <- factor(gdat$iProtein, levels=1:2, labels=c("obs","imp"))
gdat$iSugar <- 1
gdat$iSugar[is.na(gdat$Sugar)==TRUE] <- 2
gdat$Sugar[is.na(gdat$Sugar)==TRUE] <- gdat$impSugar[is.na(gdat$Sugar)==TRUE]
gdat$iSugar <- factor(gdat$iSugar, levels=1:2, labels=c("obs","imp"))
table(gdat$iSugar)

##' Subtract the root value to "center" the data.
gdat$Fat <- gdat$Fat - params_process(res, K = 6)$root.state$exp.root[1]
gdat$Protein <- gdat$Protein - params_process(res, K = 6)$root.state$exp.root[2]
gdat$Sugar <- gdat$Sugar - params_process(res, K = 6)$root.state$exp.root[3]


##' Build up a plot. Use the milk data taxon labels.
SpconsTreeLab <- consTreeLab
SpconsTreeLab$tip.label <- as.character(gdat$Species)[match(consTreeLab$tip.label, gdat$phyName)]
SpconsTreeLab$tip.label[49] ## real taxon from milk data
consTreeLab$tip.label[49]   ## used in phylogeny

##' Complete phylogeny with node labels for reference. Useful for KSI results.
savepar <- par()
pdf(file="output/phylowithnodelabels-fan.pdf", height=12, width=12)
plot(SpconsTreeLab, show.node.label=TRUE, cex=.65, no.margin=TRUE, type="fan")
par(savepar)
graphics.off()

##' Use `table.phylo4d` format for plotting `PhyloEM` results.
t4 <- as(SpconsTreeLab, "phylo4")
rownames(gdat) <- gdat$Species
phy4 <- phylo4d(t4, gdat[,c("Fat","Protein","Sugar")])

##' Downloaded phylopic icons with 50% transparency added.
##' *Don't use these*, they make pdf figure bitmap instead of vector.
##' Just use a symbol shape instead. See below.
## macropus      <- readPNG('phylopics/macropus_c306572a-fae1-41e3-8208-c2bce972e0ef.512_o.png')
## ateles        <- readPNG('phylopics/ateles_aceb287d-84cf-46f1-868c-4797c4ac54a8.512_o.png')
## pagophilus    <- readPNG('phylopics/pagophilus_5e359baf-a5f7-4101-8f61-6d42beb52756.512_o.png')
## arctocephalus <- readPNG('phylopics/arctocephalus_7ce9ff63-7eec-4fc3-8f37-5f66f9b924a9.512_o.png')
## mirounga      <- readPNG('phylopics/tumblr_p4z5peLHSd1trl4uyo1_500_o.png') # none on phylopic, had to make this one
## ## https://the-faunal-frontier.tumblr.com/post/172382176896/mirounga-angustirostris-northern-elephant-seal was original source
## ## faq at https://the-faunal-frontier.tumblr.com/faq says they are free to use for educational purposes, not commercial
## zebra         <- readPNG('phylopics/zebra_a31e7527-3203-4233-b0da-c415cc7d1664.512_o.png')

##' Use a range of -6 to 3 for legend. 
apply(gdat[c("Fat","Protein","Sugar")], 2, min)
apply(gdat[c("Fat","Protein","Sugar")], 2, max)

##' Construct a display of the phylogeny with labeled tips, milk data
##' as shifts from PhyloEM() root and highlight the clades where shifts were inferred. 
pdf(file="output/PhyloEMshifts.pdf", height=14.5, width=8)
par(mar=c(0,0,0,0)+.2)
gtablephylo4d(phy4, center=FALSE, scale=FALSE, box=FALSE, show.node.label=FALSE, grid=FALSE, ratio.tree=.78, legend=TRUE, cex.legend = 1, cex.label=.63, symbol="colors", pch=15, cex.symbol=1.6, coord.legend=list("x"=0, "y"=6.5), edge.color = "black", edge.width = 2.2, leg.vals = c(-6,-3,-2,-1,0,1,2,3), col = viridis(100)) #, col=brewer.pal(n=11, name="RdYlBu")  )
## icons on the clades
## grid.raster(macropus,      .48,  .86,   width=.17)
## grid.raster(ateles,        .52,  .65,   width=.12)
## grid.raster(zebra,         .59,  .297,  width=.12)
## grid.raster(pagophilus,    .66,  .183,  width=.14)
## grid.raster(arctocephalus, .71,  .15,   width=.07)
## grid.raster(mirounga,      .734, .225,  width=.03)
## use simpler symbols instead
grid.points(.48,  .84,   pch = 21, gp=gpar(col="black", fill="grey",  fontsize=20, alpha=.6), default.units="npc") # marsupials
grid.points(.495,  .645,   pch = 22, gp=gpar(col="black", fill="grey",  fontsize=20, alpha=.6), default.units="npc") # primates
grid.points(.52,  .3,  pch = 24, gp=gpar(col="black", fill="grey",  fontsize=20, alpha=.6), default.units="npc") # perissodactyls
grid.points(.66,  .175,  pch = 23, gp=gpar(col="black", fill="grey",  fontsize=20, alpha=.6), default.units="npc") # pinnipeds
grid.points(.705,  .15,   pch = 23, gp=gpar(col="black", fill="black", fontsize=20, alpha=.6), default.units="npc") # otariids
grid.points(.734, .22,  pch = 23, gp=gpar(col="black", fill="white", fontsize=16, alpha=.6), default.units="npc") # Mirounga
## icons in a legend
## grid.raster(macropus,      .12,  .43,  width=.055)
## grid.raster(ateles,        .12,  .40,  width=.04)
## grid.raster(zebra,         .12,  .37,  width=.05)
## grid.raster(pagophilus,    .12,  .34,  width=.05)
## grid.raster(arctocephalus, .12,  .31,  width=.05)
## grid.raster(mirounga,      .12,  .28,  width=.05)
## use simpler symbols instead
grid.points(.12, .43,  pch = 21, gp=gpar(col="black", fill="grey",  fontsize=20, alpha=.6), default.units="npc") # marsupials
grid.points(.12, .40,  pch = 22, gp=gpar(col="black", fill="grey",  fontsize=20, alpha=.6), default.units="npc") # primates
grid.points(.12, .37,  pch = 24, gp=gpar(col="black", fill="grey",  fontsize=20, alpha=.6), default.units="npc") # perissodactyls
grid.points(.12, .34,  pch = 23, gp=gpar(col="black", fill="grey",  fontsize=20, alpha=.6), default.units="npc") # pinnipeds
grid.points(.12, .31,  pch = 23, gp=gpar(col="black", fill="black", fontsize=20, alpha=.6), default.units="npc") # otariids
grid.points(.12, .28,  pch = 23, gp=gpar(col="black", fill="white", fontsize=20, alpha=.6), default.units="npc") # Mirounga
## labels for the icon legend
grid.text(label="marsupials",     .16,  .43, just="left", gp=gpar(fontsize=10))
grid.text(label="primates",       .16,  .40, just="left", gp=gpar(fontsize=10))
grid.text(label="perissodactyls", .16,  .37, just="left", gp=gpar(fontsize=10))
grid.text(label="pinnipeds",      .16,  .34, just="left", gp=gpar(fontsize=10))
grid.text(label="otariids",       .16,  .31, just="left", gp=gpar(fontsize=10))
grid.text(label="Mirounga",       .16,  .28, just="left", gp=gpar(fontsize=10, fontface="italic"))
## label for icon legend
grid.text(label="inferred clade shifts", .12, .46, just="left", gp=gpar(fontsize=10, fontface="bold"))
## label for color legend
grid.text(label="inferred change from root (logit)", .05, .21, just="left", gp=gpar(fontsize=10, fontface="bold"))
graphics.off()
par(savepar)
graphics.off()

system("pdfcrop output/PhyloEMshifts.pdf output/Figure3.pdf") ## mandated figure number in filename and no extraneous whitespace


##'
##' # Ecological Predictors and Multivariate Phylogenetic Signal
##'
##' *WARNING* Running this model is slow. The results from a new run
##' will not exactly match those reported in the manuscript because
##' each `MCMCglmm()` run is different, even with `set.seed()`.
##' 
set.seed(1234)
##' Set priors for MCMCglmm model.
##' Use inverse Wishart for residual (R) and parameter expanded for phylogeny (G).
prs3 <- list(R=list(V=diag(3), nu=.002),
                  G=list(
                    G1=list(V=diag(3), nu=3, 
                            alpha.mu=rep(0,3), alpha.V=diag(3)*1000)))
##' Use logit-transformed milk compositions.
##' Use all the ecological predictors (log-transformed and centered if continuous) and the phylogeny.
(10050000 - 50000) / 2000 ## control iteration, should give effective sample size close to 5000
milk$animal <- milk$phyName ## mandatory name
system.time( mcCovPhyAllItDat <- MCMCglmm(cbind(itFat,itProtein,itSugar) ~  trait + Arid*trait + ordAq*trait + Diet*trait + Female.mass*trait + Repro.output*trait + RelLact.length*trait + Developmental.stage.at.birth*trait - 1, random = ~us(trait):animal, rcov = ~us(trait):units, data=milk, prior=prs3, family=rep("gaussian",3), pl=TRUE, pedigree = consTree, nitt=10050000, burnin=50000, thin=2000, verbose=FALSE) )


##' Check for good posteriors.
summary(mcCovPhyAllItDat)
effectiveSize(mcCovPhyAllItDat$VCV) ## looks good
autocorr.diag(mcCovPhyAllItDat$VCV) ## ditto

##' Can also check trace and density plots of variance component posteriors.
## plot(mcCovPhyAllItDat$VCV)
##'
##' 
##' Get posterior distributions for the phylogenetic and residual
##' correlations and the phylogenetic "heritabilities."
##' 
rA_fp <- mcCovPhyAllItDat$VCV[,"traititFat:traititProtein.animal"] / sqrt(mcCovPhyAllItDat$VCV[,"traititFat:traititFat.animal"] *  mcCovPhyAllItDat$VCV[,"traititProtein:traititProtein.animal"] )
rA_fs <- mcCovPhyAllItDat$VCV[,"traititFat:traititSugar.animal"] / sqrt(mcCovPhyAllItDat$VCV[,"traititFat:traititFat.animal"] *  mcCovPhyAllItDat$VCV[,"traititSugar:traititSugar.animal"] )

rA_ps <- mcCovPhyAllItDat$VCV[,"traititSugar:traititProtein.animal"] / sqrt(mcCovPhyAllItDat$VCV[,"traititSugar:traititSugar.animal"] *  mcCovPhyAllItDat$VCV[,"traititProtein:traititProtein.animal"] )


rR_fp <- mcCovPhyAllItDat$VCV[,"traititFat:traititProtein.units"] / sqrt(mcCovPhyAllItDat$VCV[,"traititFat:traititFat.units"] *  mcCovPhyAllItDat$VCV[,"traititProtein:traititProtein.units"] )
rR_fs <- mcCovPhyAllItDat$VCV[,"traititFat:traititSugar.units"] / sqrt(mcCovPhyAllItDat$VCV[,"traititFat:traititFat.units"] *  mcCovPhyAllItDat$VCV[,"traititSugar:traititSugar.units"] )

rR_ps <- mcCovPhyAllItDat$VCV[,"traititSugar:traititProtein.units"] / sqrt(mcCovPhyAllItDat$VCV[,"traititSugar:traititSugar.units"] *  mcCovPhyAllItDat$VCV[,"traititProtein:traititProtein.units"] )


h2_f <- mcCovPhyAllItDat$VCV[,"traititFat:traititFat.animal"] / (mcCovPhyAllItDat$VCV[,"traititFat:traititFat.units"] +  mcCovPhyAllItDat$VCV[,"traititFat:traititFat.animal"] )
h2_p <- mcCovPhyAllItDat$VCV[,"traititProtein:traititProtein.animal"] / (mcCovPhyAllItDat$VCV[,"traititProtein:traititProtein.animal"] +  mcCovPhyAllItDat$VCV[,"traititProtein:traititProtein.units"] )
h2_s <- mcCovPhyAllItDat$VCV[,"traititSugar:traititSugar.animal"] / (mcCovPhyAllItDat$VCV[,"traititSugar:traititSugar.units"] +  mcCovPhyAllItDat$VCV[,"traititSugar:traititSugar.animal"] )


##' Check for good posteriors on these ratios, too.
effectiveSize(cbind(rA_fp, rA_fs, rA_ps))
effectiveSize(cbind(rR_fp, rR_fs, rR_ps))
effectiveSize(cbind(h2_f, h2_p, h2_s))

##+ ramc, fig.width=10, fig.height=5
plot(rA_fs) ## needed long run to get rid of trends
##+ h2mc, fig.width=10, fig.height=5
plot(h2_s)  ## ditto
autocorr.diag(rA_fs) ## 2k probably good


##' Assemble 3 x 3 matrix of:
##'  rA  - genetic/phylogenetic correlations above diagonal
##'  rR  - residual correlations below diagonal
##'  h2  - phylogenetic signal on the diagonal
##' Use 3 separate matrices for posterior mode, low CI, and high CI.
corMat <- matrix(NA, 3,3)
corMatlo <- matrix(NA, 3,3)
corMathi <- matrix(NA, 3,3)
rownames(corMat) <- c("Fat","Protein","Sugar")
colnames(corMat) <- rownames(corMat)
rownames(corMatlo) <- rownames(corMat)
colnames(corMatlo) <- rownames(corMat)
rownames(corMathi) <- rownames(corMat)
colnames(corMathi) <- rownames(corMat)

##' Hard-coded putting rAs in upper triangle, rRs in lower and h2s on diagonal.
pmAs <- posterior.mode(as.mcmc(cbind(rA_fp, rA_fs,  rA_ps)), bw="SJ", adjust=1)
pmRs <- posterior.mode(as.mcmc(cbind(rR_fp, rR_fs,  rR_ps)), bw="SJ", adjust=1)
loAs <- HPDinterval(as.mcmc(cbind(rA_fp, rA_fs,  rA_ps)) )[,1]
loRs <- HPDinterval(as.mcmc(cbind(rR_fp, rR_fs,  rR_ps)) )[,1]
hiAs <- HPDinterval(as.mcmc(cbind(rA_fp, rA_fs,  rA_ps)) )[,2]
hiRs <- HPDinterval(as.mcmc(cbind(rR_fp, rR_fs,  rR_ps)) )[,2]
corMat[1,2:3] <- pmAs[1:2]
corMat[2,3] <- pmAs[3]
corMat[2:3,1] <- pmRs[1:2]
corMat[3,2] <- pmRs[3]

corMatlo[1,2:3] <- loAs[1:2]
corMatlo[2,3] <- loAs[3]
corMatlo[2:3,1] <- loRs[1:2]
corMatlo[3,2] <- loRs[3]

corMathi[1,2:3] <- hiAs[1:2]
corMathi[2,3] <- hiAs[3]
corMathi[2:3,1] <- hiRs[1:2]
corMathi[3,2] <- hiRs[3]

diag(corMat) <- posterior.mode(as.mcmc(cbind(h2_f, h2_p, h2_s)), bw="SJ", adjust=1)
diag(corMatlo) <- HPDinterval(as.mcmc(cbind(h2_f, h2_p, h2_s)))[,1]
diag(corMathi) <- HPDinterval(as.mcmc(cbind(h2_f, h2_p, h2_s)))[,2]

## corMat
## corMatlo
## corMathi


##' Assemble table with rounded values for manuscript.
rciTab <- matrix("", 3, 3)
rownames(rciTab) <- rownames(corMat)
colnames(rciTab) <- rownames(corMat)
for (i in 1:nrow(rciTab)){
    rciTab[,i] <- paste0(encl(corMat[,i],brackets=c(""," ")),
                         encl(corMatlo[,i],brackets=c("(",",")),
                         encl(corMathi[,i],brackets=c("",")")) )
    }

knitr::kable(rciTab)
cat(knitr::kable(rciTab, format="latex", booktabs=TRUE), file="output/mcModelcorMat.tex") ## basis for manuscript table


##' Find the regression coefficients for each milk variable.
rownames(summary(mcCovPhyAllItDat)$solutions)[c(1,4:9)]
prots <- grep("Protein", rownames(summary(mcCovPhyAllItDat)$solutions))
sugs <- grep("Sugar", rownames(summary(mcCovPhyAllItDat)$solutions))
fats <- seq(1,ncol(mcCovPhyAllItDat$Sol))[-c(prots,sugs)]
## fats
## prots
## sugs


##' To get interpretable coefficients you need to add the protein and sugar ones onto fat,
##' but must keep the trait's intercept.
f0 <- mcCovPhyAllItDat$Sol[,fats]
f0[,1] <- 0
coefpms <- cbind(colMeans(mcCovPhyAllItDat$Sol[,fats]),
                 colMeans(mcCovPhyAllItDat$Sol[,prots] + f0),
                 colMeans(mcCovPhyAllItDat$Sol[,sugs] + f0) )
coeflos <- cbind(HPDinterval(mcCovPhyAllItDat$Sol[,fats])[,1],
                 HPDinterval(mcCovPhyAllItDat$Sol[,prots] + f0)[,1],
                 HPDinterval(mcCovPhyAllItDat$Sol[,sugs] + f0)[,1] )
coefhis <- cbind(HPDinterval(mcCovPhyAllItDat$Sol[,fats])[,2],
                 HPDinterval(mcCovPhyAllItDat$Sol[,prots] + f0)[,2],
                 HPDinterval(mcCovPhyAllItDat$Sol[,sugs] + f0)[,2] )
coefTab <- cbind(coefpms[,1], coeflos[,1], coefhis[,1],
                 coefpms[,2], coeflos[,2], coefhis[,2],
                 coefpms[,3], coeflos[,3], coefhis[,3] )
##coefTab
rownames(coefTab)[c(1,nrow(coefTab))] <- c("Intercept","Precociality")
colnames(coefTab) <- c("Fat","lfat","hfat", "Protein", 'lpro', 'hpro', "Sugar", 'lsug', 'hsug')
coefTab <- data.frame(coefTab)
##coefTab


coefPost <- cbind(mcCovPhyAllItDat$Sol[,fats],
                  mcCovPhyAllItDat$Sol[,prots] + f0,
                  mcCovPhyAllItDat$Sol[,sugs] + f0 )
##head(coefPost)
pMCs <- apply(coefPost, 2, function(z){
    g0x2 <- 2 * length(z[z>0])/length(z)
    l0x2 <- 2 * length(z[z<0])/length(z)
    min(c(g0x2,l0x2))
})
pMCmat <- matrix(pMCs, byrow=FALSE, ncol=3, nrow=nrow(coefTab))

coefTabp <- coefTab
for (i in seq(1,ncol(coefTab), by=3) ) {
    if (i ==1) {k=1}
    if (i ==4) {k=2}
    if (i ==7) {k=3}    
    coefTabp[,i] <- paste0(encl(coefTab[,i],brackets=c(""," ")),
                          encl(coefTab[,i+1],brackets=c("(",",")),
                          encl(coefTab[,i+2],brackets=c("",")")),
                          encl(pMCmat[,k],brackets=c(" ","")))
}
##coefTabp
coefTabp <- coefTabp[,seq(1,ncol(coefTab),by=3)]
##coefTabp

knitr::kable(coefTabp)
cat(knitr::kable(coefTabp, format="latex", booktabs=TRUE), file="output/mcModelcoefs.tex") ## massage for manuscript


##'
##' # Session Information
##' 
sessionInfo()
date()
