# Supplementary material for: Adaptation, phylogeny, and covariance in milk macronutrient composition
Source: PeerJ. 2019 Nov 13;7:e8085. doi: 10.7717/peerj.8085 (PMC6858816; doi:10.7717/peerj.8085)
Supplement: Supplemental Information 1 [file peerj-07-8085-s001.zip › data/consTree.phy]

((((((((((((((((((Arctocephalus_australis:1.38784115,Neophoca_cinerea:1.38784115):0.927983852,Arctocephalus_gazella:2.315825002):1.547088498,(Arctocephalus_pusillus:1.225857,Arctocephalus_tropicalis:1.225857):2.6370565):2.3884565,Zalophus_californianus:6.25137):1.84863,Callorhinus_ursinus:8.1):13.24,((((Halichoerus_grypus:3.0908505,Phoca_vitulina:3.0908505):2.0290095,Pagophilus_groenlandicus:5.11986):2.721424,Cystophora_cristata:7.841284):7.458716,((Mirounga_angustirostris:2.847165,Mirounga_leonina:2.847165):3.95565,Leptonychotes_weddellii:6.802815):8.497185):6.04):15.47,(Ursus_arctos:2.6565035,Ursus_americanus:2.6565035):34.1534965):1.84,((Neovison_vison:5.9752044,Mustela_putorius:5.9752044):26.0747956,Mephitis_mephitis:32.05):6.6):7.84,((Vulpes_vulpes:3.6579175,Alopex_lagopus:3.6579175):6.7318725,Nyctereutes_procyonoides:10.38979):36.10021):8.18,Panthera_leo:54.67):26.98,((((Equus_africanus:1.31066625,Equus_zebra:1.31066625):1.68116375,Equus_quagga:2.99183):2.00817,Equus_ferus:5):51.83,((Tapirus_bairdii:11.7601945,Tapirus_terrestris:11.7601945):40.0698055,Diceros_bicornis:51.83):5):24.82):0.33,((((((((((((Capra_ibex:3.535579,Hemitragus_jemlahicus:3.535579):0.8763889,Ovis_dalli:4.4119679):0.7903361,Oreamnos_americanus:5.202304):0.86492225,Ovibos_moschatus:6.06722625):2.9111475,(((Connochaetes_taurinus:2.3715936,Connochaetes_gnou:2.3715936):3.2659746,Damaliscus_pygargus:5.6375682):1.5629193,Hippotragus_niger:7.2004875):1.77788625):3.24355775,Gazella_dorcas:12.2219315):4.5855785,((Bos_gaurus:8.4195005,Syncerus_caffer:8.4195005):3.404211502,Tragelaphus_oryx:11.823712):4.983797998):1.43249,((((Odocoileus_hemionus:1.688346,Odocoileus_virginianus:1.688346):8.539823,Rangifer_tarandus:10.228169):1.754897,Alces_alces:11.983066):4.261834,((Cervus_nippon:0.9984225,Cervus_astylodon:0.9984225):0.953405,Cervus_elaphus:1.9518275):14.2930725):1.9951):2.16,Giraffa_camelopardalis:20.4):37.18,((((Megaptera_novaeangliae:1.02909,Balaenoptera_physalus:1.02909):3.249105,Balaenoptera_musculus:4.278195):2.820035,Balaenoptera_acutorostrata:7.09823):22.26177,(Stenella_attenuata:2.901922095,Tursiops_truncatus:2.901922095):26.4580779):28.22):5.38,Pecari_tajacu:62.96):2.41,Camelus_ferus:65.37):16.61):0.04,((((Myotis_velifer:22.9231126,Myotis_lucifugus:22.9231126):26.6268874,Tadarida_brasiliensis:49.55):6.73,(Phyllostomus_hastatus:24.656206,Artibeus_jamaicensis:24.656206):31.623794):10.24,((((Pteropus_vampyrus:0.9788512,Pteropus_rodricensis:0.9788512):0.56818205,Pteropus_pumilus:1.54703325):1.31988245,Pteropus_poliocephalus:2.8669157):1.25162105,Pteropus_hypomelanus:4.11853675):62.40146325):15.5):2.54,Crocidura_russula:84.56):7.44,((((((((Macaca_fuscata:2.2753047,Macaca_mulatta:2.2753047):2.422435802,Macaca_fascicularis:4.697740502):8.905154498,Papio_anubis:13.602895):2.244375,(Miopithecus_talapoin:13.2753585,Chlorocebus_pygerythrus:13.2753585):2.5719115):4.71273,Gorilla_beringei:20.56):9.57,(((Callithrix_jacchus:13.09638,Leontopithecus_rosalia:13.09638):6.15362,Saimiri_boliviensis:19.25):3.51,(Alouatta_palliata:13.22067675,Alouatta_seniculus:13.22067675):9.53932325):7.37):41.41,(((((Eulemur_mongoz:3.31804955,Eulemur_fulvus:3.31804955):1.72936895,Eulemur_macaco:5.0474185):2.272026,Eulemur_rubriventer:7.3194445):10.6788555,Varecia_variegata:17.9983):37.0917,((Otolemur_crassicaudatus:4.41862,Otolemur_garnettii:4.41862):30.93138,Nycticebus_coucang:35.35):19.74):16.45):11.79,(((((((Thrichomys_apereoides:26.65,Octodon_degus:26.65):12.24,Chinchilla_lanigera:38.89):3.08,(Kerodon_rupestris:19.94,Cavia_aperea:19.94):22.03):5.25,Heterocephalus_glaber:47.22):20.14,(Tamias_amoenus:18.0176105,Spermophilus_columbianus:18.0176105):49.3423895):1.6,((((((Notomys_alexis:5.86736785,Pseudomys_australis:5.86736785):12.26221265,Mus_musculus:18.1295805):1.847798,Rattus_norvegicus:19.9773785):4.5241965,Acomys_cahirinus:24.501575):1.378425,Mesocricetus_auratus:25.88):39.22,Castor_fiber:65.1):3.86):10.54,((Lepus_europaeus:10.111215,Sylvilagus_floridanus:10.111215):3.419239,Oryctolagus_cuniculus:13.530454):65.969546):3.83):8.67):9.35,(Elephas_maximus:6.003721,Loxodonta_africana:6.003721):95.346279):88.6,((((((((((Macropus_rufogriseus:1.75921285,Macropus_eugenii:1.75921285):1.92096405,Macropus_rufus:3.6801769):3.9691031,Setonix_brachyurus:7.64928):14.50072,(Potorous_tridactylus:13.1,Bettongia_gaimardi:13.1):9.05):24.95,Pseudocheirus_peregrinus:47.1):1.32,Trichosurus_vulpecula:48.42):4.38,Phascolarctos_cinereus:52.8):8.48,Isoodon_macrourus:61.28):1,Dasyurus_viverrinus:62.28):12.38,Didelphis_virginiana:74.66):115.29):27.89,(Ornithorhynchus_anatinus:36.67,Tachyglossus_aculeatus:36.67):181.17);
