# Supplementary material for: Adaptation, phylogeny, and covariance in milk macronutrient composition
Source: PeerJ. 2019 Nov 13;7:e8085. doi: 10.7717/peerj.8085 (PMC6858816; doi:10.7717/peerj.8085)
Supplement: Supplemental Information 1 [file peerj-07-8085-s001.zip › data/milkData.csv]

phyName	Order	Family	Species	N	Lactation.stage	Dry.matter	Fat	Protein	Sugar	FP	FPS	itFat	itProtein	itSugar	Female.mass	Gestation	Lactation.length	RelLact.length	Litter.mass	Repro.output	Developmental.stage.at.birth	Diet	Arid	Aquatic	ordAq
Bos_gaurus	Artiodactyla	Bovidae	Bos frontalis	4+	11-50	20	7	6.3	5.2	13.3	18.5	-2.58668934409794	-2.69954855584689	-2.90311078367359	1.90371297107396	9.02	4.5	-0.118970443558203	26949	-0.171432214170882	3	herbivore	0	0	0
Capra_ibex	Artiodactyla	Bovidae	Capra ibex	24	30-60	23.3	12.4	5.7	NA	18.1	NA	-1.95508452533135	-2.80601501479891	NA	0.724898853682801	5.6	7.5	0.116583702008006	3489	0.196544571123713	3	herbivore	0	0	0
Connochaetes_taurinus	Artiodactyla	Bovidae	Connochaetes taurinus	5	150	13.4	7.5	4.1	5.3	11.6	16.9	-2.51230562397611	-3.15231900817913	-2.88300717963396	1.23234736741053	8.32	8	0.0491635668461715	17717	0.351446531109456	3	herbivore	1	0	0
Connochaetes_gnou	Artiodactyla	Bovidae	Connochaetes gnou	3	150	12	5.5	4.3	4.1	9.8	13.9	-2.84385174226127	-3.10260327575939	-3.15231900817913	1.30165297974599	8.5	7.5	0.0297350150078455	11110	0.129597781493099	3	herbivore	1	0	0
Damaliscus_pygargus	Artiodactyla	Bovidae	Damaliscus pygargus	4	150	16	8.6	5.6	4.9	14.2	19.1	-2.36348327520064	-2.82477447541035	-2.96569376443476	0.785952819092779	8	4	-0.118327520447592	6500	0.392839216267681	3	herbivore	1	0	0
Gazella_dorcas	Artiodactyla	Bovidae	Gazella dorcas	16	30-60	24.1	8.8	8.8	NA	17.6	NA	-2.33830317559612	-2.33830317559612	NA	0.314490204451165	4.74	2.8	-0.0714195802554846	1771	0.30568904054878	3	herbivore	1	0	0
Hemitragus_jemlahicus	Artiodactyla	Bovidae	Hemitragus jemlahicus	9	60?	NA	7.9	5.4	3.1	13.3	16.4	-2.45601218378829	-2.8632585224876	-3.44227740740562	0.778774234465656	6	5	0.0163710534498639	2060	-0.171432214170882	3	herbivore	0	0	0
Hippotragus_niger	Artiodactyla	Bovidae	Hippotragus niger	6-8	~30-107	17.9	5	6.2	5.3	11.2	16.5	-2.94443897916644	-2.71661556396113	-2.88300717963396	1.2583015589512	8.87	7	0.00331484753147887	15447	0.30568904054878	3	herbivore	1	0	0
Oreamnos_americanus	Artiodactyla	Bovidae	Oreamnos americanus	28	14-35	18	7	6.5	4.5	13.5	18	-2.58668934409794	-2.66615925939305	-3.05504885071041	0.845721024096269	5.78	2.7	-0.138238353825656	4193	0.129597781493099	3	herbivore	0	0	0
Ovibos_moschatus	Artiodactyla	Bovidae	Ovibos moschatus	6	~100	28.5	14.3	8.7	3.6	23	26.6	-1.79059328833787	-2.35082776194038	-3.28757235615444	1.29287905543849	8.48	6.2	-0.0155406318097276	11188	0.129597781493099	3	herbivore	0	0	0
Ovis_dalli	Artiodactyla	Bovidae	Ovis dalli	4	21-42	22.9	9.5	7.2	5.3	16.7	22	-2.25405805209939	-2.55636561377014	-2.88300717963396	0.685468345726425	5.62	4.3	-0.00424948230252192	4130	0.30568904054878	3	herbivore	0	0	0
Syncerus_caffer	Artiodactyla	Bovidae	Syncerus caffer	5	42-270	19.7	13.4	6.3	5.2	19.7	24.9	-1.86604510861152	-2.69954855584689	-2.90311078367359	1.72816424111057	11.03	9.2	0.0165856788468208	46292	0.30568904054878	3	herbivore	0	0	0
Tragelaphus_oryx	Artiodactyla	Bovidae	Tragelaphus oryx	11	30-60	21.9	9.9	6.3	4.4	16.2	20.6	-2.20838540747375	-2.69954855584689	-3.07856827913314	1.5955677207771	8.64	6	-0.0285960920666592	28325	0.196544571123713	3	herbivore	1	0	0
Camelus_ferus	Artiodactyla	Camelidae	Camelus bactrianus	30	23-91	15.2	4.3	4.3	NA	8.6	NA	-3.10260327575939	-3.10260327575939	NA	1.76777885016419	13.18	10.5	0.00560133529112616	35000	0.129597781493099	3	herbivore	1	0	0
Alces_alces	Artiodactyla	Cervidae	Alces alces	15	Mid?	21.5	10	8.4	3	18.4	21.4	-2.19722457733622	-2.38919956583082	-3.47609868983527	1.43037526408442	7.95	3.8	-0.131460535718875	16794	0.129597781493099	2	herbivore	0	0	1
Cervus_elaphus	Artiodactyla	Cervidae	Cervus canadensis nelsoni	28	14-77	19	6.7	5.7	4.2	12.4	16.6	-2.63371258145638	-2.80601501479891	-3.12717815968749	1.04201566924024	8.38	5.5	-0.0432330423525221	6500	0.129597781493099	2	herbivore	0	0	0
Cervus_nippon	Artiodactyla	Cervidae	Cervus elaphus scoticus	6	3-31	21.1	8.5	7.1	4.5	15.6	20.1	-2.3762728087852	-2.57142886177252	-3.05504885071041	0.995085317324667	8	12	0.136944984655714	15500	0.55556651376538	2	herbivore	0	0	0
Cervus_astylodon	Artiodactyla	Cervidae	Cervus elaphus hispanicus	14	14-26	28	12.6	7.8	5.8	20.4	26.2	-1.93679846870406	-2.469836396867	-2.78756226402994	1.08100772823454	8.03	5.4	-0.0368885185736766	9432	0.254536518101399	2	herbivore	0	0	0
Odocoileus_hemionus	Artiodactyla	Cervidae	Odocoileus hemionus	24	14-35	18.5	5.5	7	4.5	12.5	17	-2.84385174226127	-2.58668934409794	-3.05504885071041	0.634727265910905	6.85	2.5	-0.21407786792841	4783	0.392839216267681	3	herbivore	0	0	0
Odocoileus_virginianus	Artiodactyla	Cervidae	Odocoileus virginianus	4+	21-28	22.5	7.7	8.2	4.6	15.9	20.5	-2.48382381264917	-2.41547814335624	-3.03202227495919	0.704515937714556	6.84	4.3	-0.0546230009860534	5394	0.392839216267681	3	herbivore	0	0	0
Rangifer_tarandus	Artiodactyla	Cervidae	Rangifer tarandus	6	21-30	26.3	10.9	9.5	3.4	20.4	23.8	-2.10099654524167	-2.25405805209939	-3.34680330959636	0.935288051243207	7.24	2.8	-0.195781947194711	6928	0.254536518101399	3	herbivore	0	0	0
Giraffa_camelopardalis	Artiodactyla	Giraffidae	Giraffa camelopardalis	3	Mid	14.5	4.8	4	NA	8.8	NA	-2.98736402388347	-3.17805383034795	NA	1.94510565623218	14.89	8.3	-0.0874289219898431	66943	0.254536518101399	3	herbivore	1	0	0
Pecari_tajacu	Artiodactyla	Tayassuidae	Pecari tajacu	4	21-48	16.2	4.2	5.1	6.2	9.3	15.5	-3.12717815968749	-2.9235831658856	-2.71661556396113	0.336582090230261	4.66	1.7	-0.21421445999807	1196	0.129597781493099	3	omnivore	0	0	0
Nyctereutes_procyonoides	Carnivora	Canidae	Nyctereutes procyonoides	22	7-59	18.6	3.4	7.8	NA	11.2	NA	-3.34680330959636	-2.469836396867	NA	-0.297377541028351	2.05	1.7	0.0152113879226253	832	0.58189545248773	1	omnivore	0	0	0
Alopex_lagopus	Carnivora	Canidae	Vulpes lagopus	100?	Mid?	28.6	13.5	11.1	3	24.6	27.6	-1.85745472849345	-2.08056703420157	-3.47609868983527	-0.522255761198325	1.75	1.7	0.05142356057707	577	0.630200132062285	1	carnivore	0	0	0
Vulpes_vulpes	Carnivora	Canidae	Vulpes vulpes	3	28-35	18.1	5.8	6.7	4.6	12.5	17.1	-2.78756226402994	-2.63371258145638	-3.03202227495919	-0.371601640688685	1.73	1.8	0.0662915339875538	439	0.351446531109456	1	omnivore	0	0	0
Panthera_leo	Carnivora	Felidae	Panthera leo	6	45-90	26.8	8.7	11.8	3.2	20.5	23.7	-2.35082776194038	-2.01150743154113	-3.40949618447685	1.14519719169163	3.62	7.2	0.181898969932788	3995	-0.171432214170882	1	carnivore	1	0	0
Mephitis_mephitis	Carnivora	Mephitidae	Mephitis mephitis	15	20-48	30.6	13.8	9.9	3	23.7	26.7	-1.83200158550649	-2.20838540747375	-3.47609868983527	-0.675094560620295	1.63	2.1	0.109304197197302	143	0.196544571123713	0	omnivore	0	0	0
Mustela_putorius	Carnivora	Mustelidae	Mustela putorius	18	11-25	NA	9.7	6.9	3.8	16.6	20.4	-2.2310115749136	-2.60215277267981	-3.23142829093932	-1.14204451948672	1.05	1.6	0.139667842991187	71	0.351446531109456	0	carnivore	0	0	0
Neovison_vison	Carnivora	Mustelidae	Neovison vison	20	10-27	21.7	7.3	5.6	4.5	12.9	17.4	-2.54149412441746	-2.82477447541035	-3.05504885071041	-1.11288629074551	1.05	1.6	0.139667842991187	41	0.0504165354454744	0	carnivore	0	1	1
Arctocephalus_australis	Carnivora	Otariidae	Arctocephalus australis	4	~150	54.4	44.4	9.7	NA	54.1	NA	-0.224943731818358	-2.2310115749136	NA	0.778774234465656	7.75	13.5	0.161768568380746	4250	0.196544571123713	2	carnivore	0	1	2
Arctocephalus_gazella	Carnivora	Otariidae	Arctocephalus gazella	38-66	40-120	57.36	45.11	11.44	0.13	56.55	56.68	-0.196227231141493	-2.04656430244873	-6.6440901687816	0.699592988418031	9	3.9	-0.16073136900068	5933	0.43062777715708	2	carnivore	0	1	2
Arctocephalus_tropicalis	Carnivora	Otariidae	Arctocephalus tropicalis	63-78	100-180	66.1	52.1	12.1	NA	64.2	NA	0.0840494443424519	-1.98299435208844	NA	0.617623325202911	11.75	7.9	-0.0369417291489338	4420	0.392839216267681	2	carnivore	0	1	2
Arctocephalus_pusillus	Carnivora	Otariidae	Arctocephalus pusillus	83	120-315	59.4	47.7	10.7	NA	58.4	NA	-0.0920649731765814	-2.12175774641459	NA	0.883716342657702	9.17	11.5	0.104151097998394	5956	0.254536518101399	2	carnivore	0	1	2
Callorhinus_ursinus	Carnivora	Otariidae	Callorhinus ursinus	5	30-120	63.3	50.7	10.3	0.1	61	61.1	0.0280018295484931	-2.16432687382916	-6.90675477864855	0.538442079155287	8.37	3.2	-0.199389646359773	5183	0.527537790165137	3	carnivore	0	1	2
Neophoca_cinerea	Carnivora	Otariidae	Neophoca cinerea	20-38	14-125	37.6	25.4	10.5	NA	35.9	NA	-1.07739133318522	-2.14286336811733	NA	0.903712971073956	11.75	18.8	0.147940368957177	7075	0.30568904054878	2	carnivore	0	1	2
Zalophus_californianus	Carnivora	Otariidae	Zalophus californianus	9	~3-60	41	31.7	8.6	0.3	40.3	40.6	-0.767593085693509	-2.36348327520064	-5.80613848129373	0.875684247473712	11.14	10.8	0.0509808665203276	6817	0.30568904054878	3	carnivore	0	1	2
Cystophora_cristata	Carnivora	Phocidae	Cystophora cristata	15	2-4	69.8	61.1	4.9	1	66	67	0.451517615553149	-2.96569376443476	-4.59511985013459	1.54469102843229	8.01	0.3	-1.08368603479238	15389	-0.0464934775625818	3	carnivore	0	1	2
Halichoerus_grypus	Carnivora	Phocidae	Halichoerus grypus	13	8-15	71.1	59.8	9.2	NA	69	NA	0.397138665331611	-2.28945580155225	NA	1.1909546822523	7.87	0.6	-0.790938425674993	12820	0.254536518101399	3	carnivore	0	1	2
Leptonychotes_weddellii	Carnivora	Phocidae	Leptonychotes weddellii	7	10-43	66.1	54.1	10.1	0.84	64.2	65.04	0.164369068785937	-2.18616251763036	-4.77108809431177	1.56823742681286	9.6	1.3	-0.564689411361717	28394	0.254536518101399	2	carnivore	0	1	2
Mirounga_angustirostris	Carnivora	Phocidae	Mirounga angustirostris	20-24	20-28	65.8	51.9	10.2	0.025	62.1	62.125	0.0760366130601276	-2.17519725501793	-8.29379960884682	1.56052960911812	8.45	0.9	-0.657775367161123	35250	0.351446531109456	2	carnivore	0	1	2
Mirounga_leonina	Carnivora	Phocidae	Mirounga leonina	5	11-26	61.5	46.9	7.4	0.02	54.3	54.32	-0.12415925279566	-2.52680914144201	-8.51699317141357	1.74608815275274	7.63	0.8	-0.663943853360728	39919	0.196544571123713	2	carnivore	0	1	2
Pagophilus_groenlandicus	Carnivora	Phocidae	Pagophilus groenlandicus	8	10-13	65.7	53.5	7.7	0.8	61.2	62	0.14022934130865	-2.48382381264917	-4.82028156560504	1.11121269438126	7.63	0.4	-0.943861819678648	8477	0.196544571123713	2	carnivore	0	1	2
Phoca_vitulina	Carnivora	Phocidae	Phoca vitulina	5-15	7-21	62.1	49.9	9	NA	58.9	NA	-0.00400000533334613	-2.31363492918063	NA	0.944280700731386	8.35	1.1	-0.575245389078967	11084	0.465389883416293	3	carnivore	0	1	2
Ursus_arctos	Carnivora	Ursidae	Ursus arctos	9	60-98	31.9	17.1	9.2	2.2	26.3	28.5	-1.57855659863263	-2.28945580155225	-3.7944672166765	1.00062298408201	6.93	13.8	0.182073518579446	1168	-0.648553468890544	0	omnivore	0	0	0
Ursus_americanus	Carnivora	Ursidae	Ursus americanus	6	60-90	37.6	25.1	7	3	32.1	35.1	-1.09328604438544	-2.58668934409794	-3.47609868983527	0.947566254779837	6.75	6.4	0.0460479554301808	748	-0.648553468890544	0	omnivore	0	0	0
Balaenoptera_acutorostrata	Cetacea	Balaenopteridae	Balaenoptera acutorostrata	12	Mid?	41.5	22.2	14.6	NA	36.8	NA	-1.25404914230611	-1.76632457208023	NA	2.67318261184529	10.15	5	-0.122648894230235	404000	0.30568904054878	3	carnivore	0	1	3
Balaenoptera_musculus	Cetacea	Balaenopteridae	Balaenoptera musculus	4	~210	55	40.9	11.9	1.3	52.8	54.1	-0.368100861363296	-2.00193413282465	-4.32972068197194	4.23107190546029	10.71	7.1	-0.0406118364720981	2272500	-0.648553468890544	3	carnivore	0	1	3
Balaenoptera_physalus	Cetacea	Balaenopteridae	Balaenoptera physalus	7-9	~210	46.5	33.2	10.5	2.3	43.7	46	-0.699153204620157	-2.14286336811733	-3.74899243611363	3.82539944655756	10.93	6.5	-0.0695902961950673	1868500	-0.171432214170882	3	carnivore	0	1	3
Megaptera_novaeangliae	Cetacea	Balaenopteridae	Megaptera novaeangliae	8	~300	48.4	33	12.5	NA	45.5	NA	-0.708185057924486	-1.94591014905531	NA	3.51116799428862	11.43	9.1	0.00544617722257196	1338250	-0.0464934775625818	3	carnivore	0	1	3
Stenella_attenuata	Cetacea	Delphinidae	Stenella attenuata	3	Mid-late?	NA	22.5	8.4	1.2	30.9	32.1	-1.23676262714893	-2.38919956583082	-4.41077604795987	0.759534876479986	11.4	18	0.145718908963219	1000	-0.347523473226563	3	carnivore	0	1	3
Tursiops_truncatus	Cetacea	Delphinidae	Tursiops truncatus	4	198-210	NA	29.4	12.2	2.5	41.6	44.1	-0.87603547015456	-1.97362554890186	-3.66356164612965	1.14984209673739	12.12	18.9	0.143613744967728	18920	0.465389883416293	3	carnivore	0	1	3
Tadarida_brasiliensis	Chiroptera	Molossidae	Tadarida brasiliensis	21	22-42	36.5	25.8	7.7	3.4	33.5	36.9	-1.05638965824576	-2.48382381264917	-3.34680330959636	-2.91766974582064	2.68	1.3	-0.127145985494781	3	0.749386539781493	0	carnivore	0	0	0
Artibeus_jamaicensis	Chiroptera	Phyllostomatidae	Artibeus jamaicensis	21	13-43	17.8	9	3.6	6.1	12.6	18.7	-2.31363492918063	-3.28757235615444	-2.73394161503495	-2.37612772552009	4	2	-0.118327520447592	5.9	0.497574566787694	2	herbivore	0	0	0
Phyllostomus_hastatus	Chiroptera	Phyllostomatidae	Phyllostomus hastatus	23-32	35-49	25.9	13.1	9.1	4	22.2	26.2	-1.89214580206424	-2.30148558766063	-3.17805383034795	-2.08556316353427	4	8	0.182702475216389	16	0.652476526773437	2	omnivore	0	0	0
Pteropus_pumilus	Chiroptera	Pteropodidae	Pteropus pumilus	7-11	7-159	16.7	6.1	2.6	6.4	8.7	15.1	-2.73394161503495	-3.62331476562105	-2.68273239311792	-1.76133091278919	5	2.9	-0.0764353591194152	45	0.766419879080274	2	herbivore	0	0	0
Pteropus_rodricensis	Chiroptera	Pteropodidae	Pteropus rodricensis	13-19	7-127	19.1	6.7	3.4	6.4	10.1	16.5	-2.63371258145638	-3.34680330959636	-2.68273239311792	-1.45530897156771	5	2.5	-0.118327520447592	45	0.465389883416293	2	herbivore	0	0	0
Pteropus_hypomelanus	Chiroptera	Pteropodidae	Pteropus hypomelanus	34-43	6-179	18.5	8.5	2.7	5.7	11.2	16.9	-2.3762728087852	-3.58454721618168	-2.80601501479891	-1.28170651291573	6.5	1.5	-0.368204993664192	74	0.497574566787694	2	herbivore	0	0	0
Pteropus_vampyrus	Chiroptera	Pteropodidae	Pteropus vampyrus	24-27	4-163	16.5	7.2	3.1	5.7	10.3	16	-2.55636561377014	-3.44227740740562	-2.80601501479891	-1.06995809020369	5.53	2.5	-0.147981802334573	133	0.55556651376538	2	herbivore	0	0	0
Pteropus_poliocephalus	Chiroptera	Pteropodidae	Pteropus poliocephalus	31	51-99	11.2	2	2.5	6.2	4.5	10.7	-3.89182029811063	-3.66356164612965	-2.71661556396113	-1.09628702892604	6	5.5	0.0384585834127024	69	0.30568904054878	2	herbivore	0	0	0
Myotis_lucifugus	Chiroptera	Vespertilionidae	Myotis lucifugus	3	13-19+	27.1	15.8	8.5	4	24.3	28.3	-1.67318498121536	-2.3762728087852	-3.17805383034795	-3.09628702892604	1.83	0.8	-0.158072027225744	3	0.931230127726266	1	carnivore	0	0	0
Myotis_velifer	Chiroptera	Vespertilionidae	Myotis velifer	3	20-32	32.4	19.9	10.7	4.4	30.6	35	-1.39255612234387	-2.12175774641459	-3.07856827913314	-3.09628702892604	2.17	1.5	-0.0297810709243379	3	0.931230127726266	1	carnivore	0	0	0
Dasyurus_viverrinus	Dasyuromorphia	Dasyuridae	Dasyurus viverrinus	8-35	70-91	29.6	10.9	7.3	5.6	18.2	23.8	-2.10099654524167	-2.54149412441746	-2.82477447541035	-1.03795592185154	0.73	4.5	0.29350455918014	1	-1.64855346889054	0	carnivore	0	0	0
Didelphis_virginiana	Didelphimorphia	Didelphidae	Didelphis virginiana	3-5	270-330	29.5	11	9.5	5.9	20.5	26.4	-2.09074109693377	-2.25405805209939	-2.76940569567966	-0.71925411961568	0.42	3.3	0.30676473426806	1	-1.94958346455453	0	omnivore	0	0	0
Macropus_eugenii	Diprotodontia	Macropodidae	Macropus eugenii	18	168-182	25	4	6	12.5	10	22.5	-3.17805383034795	-2.75153531304195	-1.94591014905531	-0.259014326423744	0.94	10.5	0.321557008885003	0.4	-2.80345542887629	0	herbivore	1	0	0
Macropus_rufus	Diprotodontia	Macropodidae	Macropus rufus	6	200-232	24.1	6.1	7.2	NA	13.3	NA	-2.73394161503495	-2.55636561377014	NA	0.416013722264586	1.1	10.3	0.31472610764077	0.8	-3.17143221417088	0	herbivore	1	0	0
Macropus_rufogriseus	Diprotodontia	Macropodidae	Macropus rufogriseus	8-39	226	25	7.2	6.8	10.9	14	24.9	-2.55636561377014	-2.61782510950948	-2.10099654524167	0.0949193814873821	0.98	14.5	0.330390780160171	0.6	-2.94958346455453	0	herbivore	1	0	0
Setonix_brachyurus	Diprotodontia	Macropodidae	Setonix brachyurus	3-18	180-270	23.8	10.4	10.3	2.5	20.7	23.2	-2.15354951383356	-2.16432687382916	-3.66356164612965	-0.536979018019032	0.9	8	0.312493714619101	0.4	-2.64855346889054	0	herbivore	1	0	0
Trichosurus_vulpecula	Diprotodontia	Phalangeridae	Trichosurus vulpecula	20-23	100-120	24	4.4	7	11	11.4	22.4	-3.07856827913314	-2.58668934409794	-2.09074109693377	-0.666938556002382	0.58	6.5	0.321673833225157	2	-1.69431095945122	0	omnivore	1	0	0
Phascolarctos_cinereus	Diprotodontia	Phascolarctidae	Phascolarctos cinereus	12	250	31	16	8	4.5	24	28.5	-1.65822807660353	-2.4423470353692	-3.05504885071041	-0.244799359873257	1.03	11.4	0.321227456966898	0.4	-2.80345542887629	0	herbivore	0	0	0
Bettongia_gaimardi	Diprotodontia	Potoroidae	Bettongia gaimardi	3-6	84-91	25	4	11	11	15	26	-3.17805383034795	-2.09074109693377	-2.09074109693377	-0.762587916508695	0.7	3.8	0.285364817113537	0.3	-2.34752347322656	0	herbivore	1	0	0
Potorous_tridactylus	Diprotodontia	Potoroidae	Potorous tridactylus	3-5	98-112	27	3	10	14	13	27	-3.47609868983527	-2.19722457733622	-1.81528996663825	-0.979430334239145	1.27	1.4	0.078410508585733	0.3	-2.17143221417088	0	omnivore	1	0	0
Pseudocheirus_peregrinus	Diprotodontia	Pseudocheiridae	Pseudocheirus peregrinus	>8	91-98	23	3	4.5	12.5	7.5	20	-3.47609868983527	-3.05504885071041	-1.94591014905531	-1.04033562359689	3.5	7.3	0.188692838905576	0.6	-1.80345542887629	0	herbivore	0	0	0
Lepus_europaeus	Lagomorpha	Leporidae	Lepus europaeus	30	2-26	32.5	15.6	10	1.5	25.6	27.1	-1.68829648734642	-2.19722457733622	-4.18459144006988	-0.401572173513695	1.42	0.9	-0.0524517411795045	337	0.30568904054878	3	herbivore	1	0	0
Oryctolagus_cuniculus	Lagomorpha	Leporidae	Oryctolagus cuniculus	56	5-21	31.2	15.2	10.3	1.8	25.5	27.3	-1.71900011494563	-2.16432687382916	-3.9992195504583	-0.839809822684368	1.02	0.9	0.0297350150078455	219	0.527537790165137	0	herbivore	1	0	0
Sylvilagus_floridanus	Lagomorpha	Leporidae	Sylvilagus floridanus	4	12-15	35.2	14.4	15.8	2.7	30.2	32.9	-1.78245707656574	-1.67318498121536	-3.58454721618168	-0.907007316288867	0.9	0.8	0.0314347998857399	176	0.497574566787694	1	herbivore	0	0	0
Ornithorhynchus_anatinus	Monotremata	Ornithorhynchidae	Ornithorhynchus anatinus	10	Mature	39.1	22.2	8.2	3.7	30.4	34.1	-1.25404914230611	-2.41547814335624	-3.2591354991539	-0.896257762372274	1	3.5	0.249649264847002	0.6	-1.94958346455453	0	carnivore	0	1	2
Tachyglossus_aculeatus	Monotremata	Tachyglossidae	Tachyglossus aculeatus	15	37-99	48.9	31	12.4	2.3	43.4	45.7	-0.800119300112113	-1.95508452533135	-3.74899243611363	-0.443074515150701	0.77	3	0.25957363878594	0.3	-2.7454634818986	0	carnivore	1	0	0
Isoodon_macrourus	Peramelemorphia	Paramelidae	Isoodon macrourus	8-10	30-37	26	10	9	6.9	19	25.9	-2.19722457733622	-2.31363492918063	-2.60215277267981	-1.05637742255195	0.42	2.3	0.285952666255464	0.7	-1.7454634818986	0	omnivore	0	0	0
Equus_africanus	Perrissodactyla	Equidae	Equus asinus	9	30-180	10.8	1.8	1.7	5.9	3.5	9.4	-3.9992195504583	-4.05739577609095	-2.76940569567966	1.39856299275405	11.97	13	0.0753185442275592	29167	0.43062777715708	3	herbivore	1	0	0
Equus_quagga	Perrissodactyla	Equidae	Equus burchellii	5	90-240	11.3	2.2	1.6	7	3.8	10.8	-3.7944672166765	-4.11903717481247	-2.58668934409794	1.44153206614723	12.16	10.8	0.0312456060330841	32292	0.43062777715708	3	herbivore	1	0	0
Equus_ferus	Perrissodactyla	Equidae	Equus przewalskii	14	90-360	10.5	1.5	1.6	6.7	3.1	9.8	-4.18459144006988	-4.11903717481247	-2.63371258145638	1.39856299275405	11.5	10.5	0.0375603525198021	30000	0.43062777715708	3	herbivore	1	0	0
Equus_zebra	Perrissodactyla	Equidae	Equus zebra	7	90-360	10	1	1.6	6.9	2.6	9.5	-4.59511985013459	-4.11903717481247	-2.60215277267981	1.41892427540176	12.02	10	0.0159764196363372	30000	-0.648553468890544	3	herbivore	1	0	0
Diceros_bicornis	Perrissodactyla	Rhinocerotidae	Diceros bicornis	11	30-330	8.8	0.2	1.4	6.6	1.6	8.2	-6.21260609575152	-4.25459902498738	-2.64982169620242	1.94707524909508	16.12	19.9	0.101103102198262	34167	-0.0464934775625818	2	herbivore	1	0	0
Tapirus_bairdii	Perrissodactyla	Tapiridae	Tapirus bairdii	4	15-31	13.3	1.9	4.6	5.3	6.5	11.8	-3.94413348039892	-3.03202227495919	-2.88300717963396	1.47774423880167	13.17	12	0.0370917647713323	9400	-0.171432214170882	3	herbivore	0	0	0
Tapirus_terrestris	Perrissodactyla	Tapiridae	Tapirus terrestris	3	15-20	15	3.9	4.4	5.3	8.3	13.6	-3.20441276284065	-3.07856827913314	-2.88300717963396	1.27362425614575	13.18	9.5	-0.0191257106599509	5418	-0.171432214170882	3	omnivore	0	0	0
Alouatta_seniculus	Primates	Atelidae	Alouatta seniculus	7	30-150	11.3	1.1	1.9	6.6	3	9.6	-4.49879905882434	-3.94413348039892	-2.64982169620242	-0.267788250731249	6.37	12.3	0.17755452776239	354	0.196544571123713	2	herbivore	0	0	0
Alouatta_palliata	Primates	Atelidae	Alouatta palliata	7	30-150	11.7	1.6	2.2	6.7	3.8	10.5	-4.11903717481247	-3.7944672166765	-2.63371258145638	-0.193197041934101	6.22	14.2	0.201026340904235	369	0.129597781493099	2	herbivore	0	0	0
Callithrix_jacchus	Primates	Callitrichidae	Callithrix jacchus	10	mid	14	3.6	2.7	7.4	6.3	13.7	-3.28757235615444	-3.58454721618168	-2.52680914144201	-1.49017449358688	4.9	5.4	0.0783502693898665	61	0.630200132062285	2	omnivore	0	0	0
Leontopithecus_rosalia	Primates	Callitrichidae	Leontopithecus rosalia	4	10-55	19.4	10.2	3	6.8	13.2	20	-2.17519725501793	-3.47609868983527	-2.61782510950948	-1.2435021602455	4.35	4.3	0.0552460823868426	107	0.630200132062285	2	omnivore	0	0	0
Saimiri_boliviensis	Primates	Cebidae	Saimiri boliviensis boliviensis	8	101-183	16.6	4.6	3.6	7	8.2	15.2	-3.03202227495919	-3.28757235615444	-2.58668934409794	-1.12431575252629	4.5	5	0.0800401333192413	107	0.497574566787694	2	omnivore	0	0	0
Chlorocebus_pygerythrus	Primates	Cercopithecidae	Chlorocebus pygerythrus	4	90-120	12.9	3.1	1.6	8.5	4.7	13.2	-3.44227740740562	-4.11903717481247	-2.3762728087852	-0.239709171228357	5.5	8.5	0.142084624308125	318	0.129597781493099	2	omnivore	0	0	0
Macaca_fascicularis	Primates	Cercopithecidae	Macaca fascicularis	8	44-119	12.2	5.2	1.6	NA	6.8	NA	-2.90311078367359	-4.11903717481247	NA	-0.489771311306431	5.49	9.6	0.162375727536049	408	0.465389883416293	2	carnivore	0	0	0
Macaca_fuscata	Primates	Cercopithecidae	Macaca fuscata	7	35-56	14	4.2	1.6	6.2	5.8	12	-3.12717815968749	-4.11903717481247	-2.71661556396113	0.0320314483336368	5.72	12.1	0.190671404887664	672	0.129597781493099	2	omnivore	0	0	0
Macaca_mulatta	Primates	Cercopithecidae	Macaca mulatta	58	104	NA	6.2	2.1	7.5	8.3	15.8	-2.71661556396113	-3.84200920480709	-2.51230562397611	-0.288413896922712	5.47	9.5	0.161295539217866	476	0.30568904054878	2	omnivore	0	0	0
Miopithecus_talapoin	Primates	Cercopithecidae	Miopithecus talapoin	4	17-38	12.3	3	2.1	7.2	5.1	12.3	-3.47609868983527	-3.84200920480709	-2.55636561377014	-0.950158993247806	5.4	5.4	0.057763738608089	188	0.58189545248773	2	omnivore	0	0	0
Papio_anubis	Primates	Cercopithecidae	Papio anubis	24	21-63	14	4.5	1.5	7.8	6	13.8	-3.05504885071041	-4.18459144006988	-2.469836396867	0.112322261655563	1.1	7	0.295406755407677	1068	0.254536518101399	2	omnivore	1	0	0
Otolemur_garnettii	Primates	Galagidae	Otolemur garnettii	14	14-73	18.5	7.3	5.2	6.6	12.5	19.1	-2.54149412441746	-2.90311078367359	-2.64982169620242	-1.13545963896013	4.4	5	0.0846358850083904	49	0.196544571123713	3	omnivore	0	0	0
Otolemur_crassicaudatus	Primates	Galagidae	Otolemur crassicaudatus	8	19-60	18.6	8	4.8	6.4	12.8	19.2	-2.4423470353692	-2.98736402388347	-2.68273239311792	-1.02856540504547	4.41	4.5	0.0621285440105391	80	0.30568904054878	3	omnivore	0	0	0
Gorilla_beringei	Primates	Hominidae	Gorilla beringei	7	30-1500	10.7	1.9	1.4	6.8	3.3	10.1	-3.94413348039892	-4.25459902498738	-2.61782510950948	0.954865493521337	8.5	42	0.278751646551309	1600	-0.347523473226563	2	herbivore	0	0	0
Eulemur_fulvus	Primates	Lemuridae	Eulemur fulvus	6	28-74	9.6	0.9	1.3	8.5	2.2	10.7	-4.70148995699377	-4.32972068197194	-2.3762728087852	-0.60143700724595	4.02	5	0.102557201066147	85	-0.171432214170882	2	omnivore	0	0	0
Eulemur_macaco	Primates	Lemuridae	Eulemur macaco	7	30-82	10.1	1.1	1.5	8.4	2.6	11	-4.49879905882434	-4.18459144006988	-2.38919956583082	-0.647194497806625	4.37	5.2	0.0938851401300259	79	-0.0464934775625818	2	omnivore	0	0	0
Eulemur_rubriventer	Primates	Lemuridae	Eulemur rubriventer	3	26-57	10.3	0.8	1.1	8.9	1.9	10.8	-4.82028156560504	-4.49879905882434	-2.32590652752782	-0.698347020254007	4.28	3.3	-0.00236153148209584	86	-0.0464934775625818	2	omnivore	0	0	0
Eulemur_mongoz	Primates	Lemuridae	Eulemur mongoz	4	45-81	9.8	0.7	1.3	7.9	2	9.9	-4.95482051498986	-4.32972068197194	-2.45601218378829	-0.869043247422982	4.29	5.1	0.0936983181038956	71	0.0504165354454744	2	omnivore	0	0	0
Varecia_variegata	Primates	Lemuridae	Varecia variegata	5	17-48	14	3.2	4.2	7.7	7.4	15.1	-3.40949618447685	-3.12717815968749	-2.48382381264917	-0.425345748190269	3.34	3.7	0.0794227991969531	205	0.0504165354454744	2	herbivore	0	0	0
Nycticebus_coucang	Primates	Lorisidae	Nycticebus coucang	4	18-90	16.3	7	3.9	6.6	10.9	17.5	-2.58668934409794	-3.20441276284065	-2.64982169620242	-1.04513450647866	6.34	5.8	0.0380030410957687	53	0.129597781493099	2	omnivore	0	0	0
Elephas_maximus	Proboscidea	Elephantidae	Elephas maximus	3	60-120	17.7	7.3	4.5	5.2	11.8	17	-2.54149412441746	-3.05504885071041	-2.90311078367359	2.43519188811621	21.12	18	0.0216673932598124	100039	-0.0464934775625818	3	herbivore	0	0	0
Loxodonta_africana	Proboscidea	Elephantidae	Loxodonta africana	6	60-80	17.3	5	4	5.3	9	14.3	-2.94443897916644	-3.17805383034795	-2.88300717963396	2.39551224124943	21.46	39.4	0.169958008075496	100986	-0.0464934775625818	3	herbivore	1	0	0
Heterocephalus_glaber	Rodentia	Bathyergidae	Heterocephalus glaber	3	2-17	17.2	4.5	4.8	5.7	9.3	15	-3.05504885071041	-2.98736402388347	-2.80601501479891	-2.09628702892604	2.23	1.2	-0.0973191397230754	17	0.673665825843375	0	herbivore	1	0	0
Castor_fiber	Rodentia	Castoridae	Castor fiber	14	10-50	34.1	19	11.2	1.7	30.2	31.9	-1.450010175506	-2.07047287169708	-4.05739577609095	0.279376585034841	3.51	2.3	-0.0436545621006676	1700	0.30568904054878	3	herbivore	0	0	1
Cavia_aperea	Rodentia	Caviidae	Cavia porcellus	10	4-9	17.5	5.7	6.3	4.8	12	16.8	-2.80601501479891	-2.69954855584689	-2.98736402388347	-1.13724563660495	2.24	0.6	-0.316373355391324	366	1.05041653544547	3	herbivore	0	0	0
Kerodon_rupestris	Rodentia	Caviidae	Kerodon rupestris	6	15	20	7.5	6.6	5.2	14.1	19.3	-2.51230562397611	-2.64982169620242	-2.90311078367359	-1.02165341062914	2.53	1.1	-0.159720205605817	126	0.465389883416293	3	herbivore	1	0	0
Chinchilla_lanigera	Rodentia	Chinchillidae	Chinchilla lanigera	60	3-7	20.2	11.2	7.3	1.7	18.5	20.2	-2.07047287169708	-2.54149412441746	-4.05739577609095	-1.43708415146151	3.7	1.8	-0.126296450118868	64	0.606719036212762	3	herbivore	1	0	0
Mesocricetus_auratus	Rodentia	Cricetidae	Mesocricetus auratus	6	Mid	22.6	4.9	9.4	4.9	14.3	19.2	-2.96569376443476	-2.26574452377298	-2.96569376443476	-1.97818771684805	0.54	0.7	0.110470089124092	20	0.630200132062285	0	omnivore	1	0	0
Thrichomys_apereoides	Rodentia	Echimyidae	Thrichomys apereoides	18-30	7-14	NA	22.3	11	4.4	33.3	37.7	-1.24826857890753	-2.09074109693377	-3.07856827913314	-1.42650541371751	3.1	1.5	-0.127872838353823	66	0.606719036212762	3	herbivore	1	0	0
Acomys_cahirinus	Rodentia	Muridae	Acomys cahirinus	5	12	40.5	21.2	12.3	2.8	33.5	36.3	-1.31291181518587	-1.96432263699977	-3.54715129428524	-2.38659315919825	1.23	0.8	-0.0456123166491991	14	0.882925448151711	3	herbivore	1	0	0
Mus_musculus	Rodentia	Muridae	Mus musculus	5	9-10	40.8	27	12.5	2.6	39.5	42.1	-0.994622575144062	-1.94591014905531	-3.62331476562105	-2.79525703326206	0.69	0.7	0.060876974032232	8	1.05041653544547	0	omnivore	0	0	0
Notomys_alexis	Rodentia	Muridae	Notomys alexis	3-12	8-14	29.3	15	5.5	2.6	20.5	23.1	-1.73460105538811	-2.84385174226127	-3.62331476562105	-2.50801532208372	1.16	1	0.0243399831211393	11	0.895514575459731	1	omnivore	1	0	0
Pseudomys_australis	Rodentia	Muridae	Pseudomys australis	6-7	7-12	25.4	12.1	6.4	3.6	18.5	22.1	-1.98299435208844	-2.68273239311792	-3.28757235615444	-2.18646365927513	1.02	0.9	0.0297350150078455	13	0.652476526773437	0	herbivore	1	0	0
Rattus_norvegicus	Rodentia	Muridae	Rattus norvegicus	3-18	8-17	22.1	8.8	8.1	3.8	16.9	20.7	-2.33830317559612	-2.42883696768325	-3.23142829093932	-1.59625649474217	0.71	0.8	0.0829067739708444	51	0.652476526773437	0	omnivore	0	0	0
Octodon_degus	Rodentia	Octodontidae	Octodon degus	7	15-21	30.5	20.1	4.4	2.7	24.5	27.2	-1.3800560377072	-3.07856827913314	-3.58454721618168	-1.62830915364625	2.96	1.2	-0.181118350307048	74	0.842808224943728	3	herbivore	1	0	0
Tamias_amoenus	Rodentia	Scuiridae	Tamias amoenus	11	15-20	36.7	21.7	8.1	4.3	29.8	34.1	-1.28323534245034	-2.42883696768325	-3.10260327575939	-2.2751011463172	0.98	1.5	0.140433312501535	14	0.766419879080274	0	omnivore	0	0	0
Spermophilus_columbianus	Rodentia	Scuiridae	Urocitellus columbianus	26	19	29.9	9.2	10.7	3.4	19.9	23.3	-2.28945580155225	-2.12175774641459	-3.34680330959636	-1.39085098234079	0.84	1	0.0939759112625339	32	0.254536518101399	0	herbivore	0	0	0
Crocidura_russula	Soricomorpha	Soricidae	Crocidura russula	3	8-12	51	30	9.4	3	39.4	42.4	-0.847297860387204	-2.26574452377298	-3.47609868983527	-2.85324898023975	0.97	0.8	0.0139104549022072	4	0.813844529008412	0	carnivore	0	0	0
