# Supplementary material for: Adaptation, phylogeny, and covariance in milk macronutrient composition
Source: PeerJ. 2019 Nov 13;7:e8085. doi: 10.7717/peerj.8085 (PMC6858816; doi:10.7717/peerj.8085)
Supplement: Supplemental Information 1 [file peerj-07-8085-s001.zip › output/ksiTable.tex]

\begin{tabular}{lrrrl}
\toprule
node & rank & KSI & KSI/max & nodesets\\
\midrule
pinnipeds & 1 & 3.268 & 1.000 & pinnipeds; nd12; arctoids; nd10; carnivores; phocids\\
cetaceans & 2 & 2.221 & 0.680 & cetaceans; whales\\
perissodactyls & 3 & 2.160 & 0.661 & perissodactyls\\
primates & 4 & 2.272 & 0.695 & primates; anthropoids; catarrhines\\
Eulemur & 5 & 1.677 & 0.513 & Eulemur\\
primates & 1 & 3.150 & 1.000 & primates; anthropoids; catarrhines; cercopithecoids\\
perissodactyls & 2 & 2.186 & 0.694 & perissodactyls; Equus; nd33\\
Pteropus & 3 & 2.178 & 0.691 & Pteropus; bats; nd71\\
ruminants & 4 & 1.906 & 0.605 & ruminants; bovids+cervids; bovids\\
Eulemur & 5 & 1.565 & 0.497 & Eulemur\\
primates & 1 & 3.301 & 1.000 & primates; anthropoids\\
pinnipeds & 2 & 2.700 & 0.818 & pinnipeds; nd12; phocids\\
nd116 & 3 & 2.169 & 0.657 & nd116; diprotodonts; nd114; nd113; marsupials; nd117\\
perissodactyls & 4 & 1.926 & 0.584 & perissodactyls; Equus\\
Pteropus & 5 & 1.947 & 0.590 & Pteropus; bats; nd71\\
pinnipeds & 1 & 3.396 & 1.000 & pinnipeds; nd12; arctoids; nd10\\
primates & 2 & 3.056 & 0.900 & primates; anthropoids; catarrhines; cercopithecoids\\
perissodactyls & 3 & 2.480 & 0.730 & perissodactyls\\
cetaceans & 4 & 2.237 & 0.659 & cetaceans\\
Pteropus & 5 & 2.162 & 0.637 & Pteropus; bats\\
primates & 1 & 3.433 & 1.000 & primates; anthropoids\\
pinnipeds & 2 & 2.700 & 0.786 & pinnipeds; nd12\\
perissodactyls & 3 & 2.497 & 0.727 & perissodactyls\\
bovids+cervids & 4 & 2.390 & 0.696 & bovids+cervids\\
nd114 & 5 & 2.141 & 0.624 & nd114; nd113; marsupials; diprotodonts; nd116\\
primates & 1 & 3.653 & 1.000 & primates; anthropoids\\
pinnipeds & 2 & 2.700 & 0.739 & pinnipeds; nd12\\
marsupials & 3 & 2.395 & 0.656 & marsupials; nd113; nd114\\
perissodactyls & 4 & 2.276 & 0.623 & perissodactyls\\
Pteropus & 5 & 2.147 & 0.588 & Pteropus; nd71\\
primates & 1 & 3.697 & 1.000 & primates; anthropoids\\
bovids+cervids & 2 & 2.846 & 0.770 & bovids+cervids\\
nd12 & 3 & 2.698 & 0.730 & nd12; pinnipeds\\
perissodactyls & 4 & 2.447 & 0.662 & perissodactyls\\
marsupials & 5 & 2.292 & 0.620 & marsupials; nd113; nd114\\
\bottomrule
\end{tabular}
