# Supplementary material for: Adaptation, phylogeny, and covariance in milk macronutrient composition
Source: PeerJ. 2019 Nov 13;7:e8085. doi: 10.7717/peerj.8085 (PMC6858816; doi:10.7717/peerj.8085)
Supplement: Supplemental Information 1 [file peerj-07-8085-s001.zip › output/mcModelcoefs.tex]

\begin{tabular}{llll}
\toprule
  & Fat & Protein & Sugar\\
\midrule
Intercept & -2.161 (-3.945,-0.317) 0.024 & -2.347 (-3.448,-1.252) 0.000 & -3.204 (-4.599,-1.805) 0.000\\
Arid & -0.190 (-0.507,0.141) 0.255 & -0.166 (-0.355,0.022) 0.083 & -0.019 (-0.345,0.310) 0.925\\
ordAq & 0.220 (-0.146,0.621) 0.260 & 0.044 (-0.174,0.268) 0.680 & -0.376 (-0.734,-0.014) 0.049\\
Dietomnivore & 0.194 (-0.197,0.570) 0.324 & -0.029 (-0.248,0.191) 0.797 & 0.089 (-0.277,0.484) 0.648\\
Dietcarnivore & 0.799 (0.226,1.396) 0.007 & 0.162 (-0.173,0.490) 0.326 & -0.376 (-0.978,0.289) 0.245\\
\addlinespace
Female.mass & -0.049 (-0.262,0.175) 0.652 & -0.034 (-0.152,0.090) 0.562 & -0.103 (-0.298,0.103) 0.313\\
Repro.output & 0.150 (-0.178,0.519) 0.372 & 0.167 (0.001,0.344) 0.053 & -0.246 (-0.624,0.136) 0.199\\
RelLact.length & -0.901 (-1.621,-0.220) 0.013 & 0.105 (-0.269,0.479) 0.595 & 0.398 (-0.443,1.227) 0.338\\
Precociality & 0.066 (-0.127,0.264) 0.500 & -0.031 (-0.139,0.088) 0.598 & -0.039 (-0.234,0.164) 0.703\\
\bottomrule
\end{tabular}
