# Supplementary material for: Adaptation, phylogeny, and covariance in milk macronutrient composition
Source: PeerJ. 2019 Nov 13;7:e8085. doi: 10.7717/peerj.8085 (PMC6858816; doi:10.7717/peerj.8085)
Supplement: Supplemental Information 1 [file peerj-07-8085-s001.zip › output/mcModelcorMat.tex]

\begin{tabular}{llll}
\toprule
  & Fat & Protein & Sugar\\
\midrule
Fat & 0.976 (0.934,0.994) & 0.675 (0.447,0.815) & -0.750 (-0.92,-0.464)\\
Protein & 0.156 (-0.775,0.688) & 0.997 (0.980,1.000) & -0.473 (-0.70,-0.119)\\
Sugar & 0.380 (-0.069,0.994) & 0.251 (-0.536,0.898) & 0.872 (0.68,0.979)\\
\bottomrule
\end{tabular}
