# Supplementary material for: Adaptation, phylogeny, and covariance in milk macronutrient composition
Source: PeerJ. 2019 Nov 13;7:e8085. doi: 10.7717/peerj.8085 (PMC6858816; doi:10.7717/peerj.8085)
Supplement: Supplemental Information 1 [file peerj-07-8085-s001.zip › output/phyloEMshiftTab.tex]

\begin{tabular}{lllllll}
\toprule
  & primates & marsupials & perissodactyls & pinnipeds & Mirounga & otariids\\
\midrule
Fat & 3.18224 & 6.83607 & 1.20587 & 59.78315 & 44.72456 & 43.04597\\
Protein & 2.36287 & 7.95330 & 2.37018 & 7.97800 & 8.36046 & 10.83272\\
Sugar & 7.18186 & 7.71032 & 6.06746 & 0.76505 & 0.00007 & 0.08824\\
\bottomrule
\end{tabular}
