# Supplementary material for: Adaptation, phylogeny, and covariance in milk macronutrient composition
Source: PeerJ. 2019 Nov 13;7:e8085. doi: 10.7717/peerj.8085 (PMC6858816; doi:10.7717/peerj.8085)
Supplement: Supplemental Information 1 [file peerj-07-8085-s001.zip › scripts/encl.R]

## simple function to take a numeric value (or vector of them)
## and enclose in parentheses, mostly for printing tables of
## estimate (SE) such as mixed model betas or variance
## components

# for testing here's a numeric vector and a scalar with an NA
x <- c(2,NA,0.2501,890,890.0001)
#y <- 256.79802


encl <- function(e,digits=3,brackets=c("(",")")){
  # e         is the input numeric scalar or vector
  # digits    is passed to round() and defaults to 3
  #   exceeding the number of digits past the decimal in e will not increase the displayed number
  #   i.e. you can shorten e for display but you cannot extend it with more terminal 0s
  # brackets  gives the characters to enclose the numbers with, defaulting to standard parentheses

  # find out where missing values are and store for future
  nm <- which(is.na(e)==FALSE)
  # get rid of NAs for bulk of function
  oe <- e # store original input
  e <- e[is.na(e)==FALSE]  
  
  # do some initial tests
  if (is.numeric(e)==FALSE) {stop("e must be numeric")}
   is.wholenumber <- function(x, tol = .Machine$double.eps^0.5)  abs(x - round(x)) < tol
  if (is.wholenumber(digits)==FALSE) {stop("digits must be a single integer")}
  if (is.character(brackets)==FALSE) {stop("brackets must be 2 characters")}
  if (length(brackets)!=2) {stop("brackets must be 2 characters")}

  op <- options() # store current options
  options(digits=digits)
  options(scipen=digits+1)
  # convert the input to character, option settings help avoid getting scientific notation
  ce <- as.character(round(e,digits))
  #print(ce)
  options(op)     # reset (all) initial options

  # make sure everything is same length after decimal and add terminal 0s if needed
  # this is only an issue when digits>0, e.g. could get 0.99 instead of 0.990 with digits=3
  if (digits>0) {
    ce.predec  <- rep(NA,length(ce))
    ce.postdec <- rep(NA,length(ce))
    for (i in 1:length(ce)){
      ce.predec[i] <- strsplit(ce,"\\.")[[i]][1]
      if (length(strsplit(ce,"\\.")[[i]])>1) {ce.postdec[i] <- strsplit(ce,"\\.")[[i]][2]} else {ce.postdec[i] <- "0"}
    }

    for (i in 1:length(ce)){
      while (nchar(ce.postdec)[i] < max(nchar(ce.postdec)) ) {
        ce.postdec[i] <- paste(ce.postdec[i],"0",sep="")
      }
    }
    #print(ce.postdec)

    # assemble the final output, polymorphic based on digits
    out <- paste(brackets[1],paste(ce.predec,ce.postdec,sep="."),brackets[2],sep="")
  }

  if (digits<1) { out <- paste(brackets[1],ce,brackets[2],sep="")  }

  a <- rep("",length(oe))
  a[nm] <- out

  a
  
}

# examples for testing
 ## encl(x,digits=4)
 ## encl(c(NA,13),digits=0)
 ## encl(x,digits=8,brackets=c("{","}"))
 ## encl(x,digits=0,brackets=c("[","]"))
 ## encl(x,digits=-2,brackets=c("[","]"))

 ## encl(x,digits=.2) # throw errors
 ## encl(x,brackets=c("[","[","]"))
 ## encl("A")
## encl(y)
## encl(y,digits=5)
## encl(y,digits=-2)
