# Supplementary material for: Adaptation, phylogeny, and covariance in milk macronutrient composition
Source: PeerJ. 2019 Nov 13;7:e8085. doi: 10.7717/peerj.8085 (PMC6858816; doi:10.7717/peerj.8085)
Supplement: Supplemental Information 1 [file peerj-07-8085-s001.zip › scripts/ggphylomorpho.R]

##' my hack of the inflexible package at
##' https://raw.githubusercontent.com/wabarr/ggphylomorpho/master/R/ggphylomorpho.R

ggphylomorpho <- function(tree,
                          tipinfo,
                          xvar=PC1,
                          yvar=PC2,
                          factorvar=group,
                          shapevar=group,
                          labelvar=taxon,
                          title="Phylomorphospace",
                          xlab="PC1",
                          ylab="PC2",
                          repel=FALSE,
                          label.tips=FALSE,
                          point.size=5,
                          edge.width=1,
                          fontface="italic",
                          tree.alpha = 0.7)
  {

  require(ggplot2)
  require(phytools)
  require(ggrepel)

  ## create matrix for use in phytools::fastAnc()
  mat <- cbind(eval(substitute(xvar), tipinfo),eval(substitute(yvar), tipinfo))
  rownames(mat) <- eval(substitute(labelvar), tipinfo)
  stopifnot(length(setdiff(tree$tip.label, rownames(mat))) == 0)

  xAnc <- fastAnc(tree, mat[,1])
  yAnc <- fastAnc(tree, mat[,2])

  all_node_coords <-
    data.frame(
      #put PC values for all nodes and tips in a dataframe
      #tips go first in order of tip labels, then numerical order for nodes
      x=c(mat[tree$tip.label,1], xAnc),
      y=c(mat[tree$tip.label,2], yAnc),
      nodeid=1:(tree$Nnode + length(tree$tip.label))
      )

  #get edge list from tree object
  edges <- data.frame(tree$edge)
  names(edges) <- c("node1", "node2")
  #translate tip/node numbers into PC coordinates in all_node_coords dataframe
  edgecoords <- merge(
    merge(edges, all_node_coords, by.x="node1", by.y="nodeid"),
    all_node_coords, by.x="node2", by.y="nodeid")

  pointsForPlot <-
    data.frame(x=eval(substitute(xvar), tipinfo),
               y=eval(substitute(yvar), tipinfo),
               color=eval(substitute(factorvar), tipinfo),
               label=eval(substitute(labelvar), tipinfo))

  theplot <-
    ggplot() +
    geom_segment(data=edgecoords,aes(x=x.x,xend=x.y, y=y.x, yend=y.y), size=edge.width, alpha=tree.alpha) +
    geom_point(data=pointsForPlot, aes(x=x, y=y, color=color, shape=shapevar), size=point.size) +
    labs(title=title, x=xlab, y=ylab) +
    theme_bw() +  theme(legend.position='bottom')
      if (label.tips){
          if(repel){
              theplot <- theplot + geom_text_repel(data=pointsForPlot, aes(x=x, y=y, label=label), segment.alpha=0.5, fontface=fontface)
          }
          else{
              theplot <- theplot + geom_text(data=pointsForPlot, aes(x=x, y=y, label=label), fontface=fontface)
          }
      }

  return(theplot)
}
