# Supplementary material for: Adaptation, phylogeny, and covariance in milk macronutrient composition
Source: PeerJ. 2019 Nov 13;7:e8085. doi: 10.7717/peerj.8085 (PMC6858816; doi:10.7717/peerj.8085)
Supplement: Supplemental Information 1 [file peerj-07-8085-s001.zip › scripts/gtablephylo4d.R]

## customized version of the table.phylo4d() function within adephylo
## load that package and call this function instead of table.phylo4d()
##
## the only real change is to allow greater control of the legend
## some hard-coded changes make printing of taxon labels nicer:
## spaces instead of underscores, and a little padding to prevent getting cut off on right margin
##

usr.w <- 30 # had to set so this so coord.legend would work, the value doesn't seem to be important

gtablephylo4d <- function (x, treetype = c("phylogram", "cladogram"), symbol = c("circles", 
    "squares", "colors"), repVar = 1:ncol(tdata(x, type = "tip")), 
    center = TRUE, scale = TRUE, legend = TRUE, grid = TRUE, 
    box = TRUE, show.tip.label = TRUE, show.node.label = TRUE, 
    show.var.label = TRUE, ratio.tree = 1/3, font = 3, tip.label = tipLabels(x), 
    var.label = colnames(tdata(x, type = "tip")), cex.symbol = 1, 
    cex.label = 1, cex.legend = 1, pch = 20, col = heat.colors(100), 
    coord.legend = NULL, leg.vals = NULL, ...)  ## added leg.vals argument here (see below, too) - GEB
{
    if (is.character(chk <- checkPhylo4(x))) 
        stop("bad phylo4d object: ", chk)
    if (cex.label < 0.1) {
        show.tip.label <- FALSE
        show.node.label <- FALSE
        show.var.label <- FALSE
    }
    cex <- par("cex")
    symbol <- match.arg(symbol)
    treetype <- match.arg(treetype)
    SYMBSCALE <- 0.2
    if (symbol == "colors") {
        SYMBSCALE <- 0.05
    }
    tre <- suppressWarnings(as(x, "phylo"))
    if (ncol(tdata(x, type = "tip")) == 0) {
        plot(tre, type = treetype, direction = "rightwards", 
            show.tip.label = show.tip.label, show.node.label = show.node.label, 
            cex = cex.label, no.margin = FALSE, x.lim = NULL, 
            y.lim = NULL, ...)
        return(invisible())
    }
    dat <- tdata(x, type = "tip")
    dat <- dat[, repVar, drop = FALSE]
    clas <- lapply(dat, class)
    isNum <- sapply(clas, function(e) e %in% c("integer", "numeric"))
    dat <- dat[, isNum, drop = FALSE]
    var.label <- var.label[repVar]
    var.label <- var.label[isNum]
    E <- phylobase::edges(x)
    tips.ord <- E[, 2][!E[, 2] %in% E[, 1]]
    dat <- dat[tips.ord, , FALSE]
    tip.label <- tip.label[tips.ord]
    dat <- as.data.frame(scale(dat, center = center, scale = scale))
    temp <- var.label[which.max(nchar(var.label))]
    lab.height <- strwidth(temp, units = "inches", cex = cex.label)
    lab.height <- lab.height/par("pin")[1]
    plotreg <- plotreg0 <- par("plt")
    plotreg.width <- plotreg0[2] - plotreg0[1]
    plotreg.height <- plotreg0[4] - plotreg0[3]
    plotreg[2] <- plotreg[1] + (ratio.tree) * plotreg.width
    plotreg[3] <- plotreg[3] + plotreg.height * ifelse(show.var.label, 
        lab.height + 0.05, 0.05)
    plotreg[4] <- plotreg[4] - plotreg.height * 0.05
    par(plt = plotreg)
    plotres <- plot(tre, type = treetype, direction = "rightwards", 
        show.tip.label = FALSE, show.node.label = show.node.label, 
        cex = cex.label, no.margin = FALSE, x.lim = NULL, y.lim = NULL, 
        ...)
    par(plt = plotreg0)
    cur.usr.width <- par("usr")[2] - par("usr")[1]
    usr.width <- cur.usr.width/ratio.tree
    usr.height <- par("usr")[4] - par("usr")[3]
    x.inset <- SYMBSCALE * cex.symbol * usr.width/par("pin")[1]
    y.inset <- SYMBSCALE * cex.symbol * usr.height/par("pin")[2]
    x.base <- plotres$x.lim[2] + x.inset
    if (show.tip.label) {
        temp <- tipLabels(x)[which.max(nchar(tipLabels(x)))]
        lab.width <- strwidth(temp, units = "user", cex = cex.label) +1 ## to avoid cutting off on margin - GEB
    }
    else {
        lab.width <- 0
    }
    xrange.data <- c(x.base, (par("usr")[1] + usr.width) - lab.width - 
        2 * x.inset)
    if (diff(xrange.data) < (x.inset * ncol(dat))) 
        warning("There may not be enough room left to plot data; you may consider reducing ratio.tree or cex.label.")
    x.grid <- seq(xrange.data[1], xrange.data[2], length = ncol(dat))
    if (ncol(dat) == 1) {
        x.grid <- mean(c(xrange.data[1], xrange.data[2]))
    }
    y.grid <- seq(plotres$y.lim[1], plotres$y.lim[2], length = plotres$Ntip)
    temp <- expand.grid(y.grid, x.grid)
    xy.data <- data.frame(x = temp[, 2], y = temp[, 1])
    alldat <- cbind.data.frame(xy.data, unlist(dat))
    if (box) {
        box()
    }
    else {
        box(col = "transparent")
    }
    if (grid) {
        segments(x0 = x.grid, y0 = rep(min(y.grid), plotres$Ntip), 
            x1 = x.grid, y1 = rep(max(y.grid), plotres$Ntip), 
            col = "grey")
        segments(x0 = rep(min(x.grid), plotres$Ntip), y0 = y.grid, 
            x1 = rep(max(x.grid), plotres$Ntip), y1 = y.grid, 
            col = "grey")
    }
    makeColors <- function(x, col) {
        if (length(x) == 1) 
            return(col[1])
        nCol <- length(col)
        res <- x - min(x)
        res <- res/max(res)
        res <- res * (nCol - 1) + 1
        res <- round(res)
        res[res > nCol] <- nCol
        res[res < 1] <- 1
        return(col[res])
    }
    plotaux <- function(x, y, var, symbol, cex) {
        if (any(var[!is.na(var)] < 0)) {
            usebw <- TRUE
        }
        else {
            usebw <- FALSE
        }
        if (usebw) {
            ispos <- var > 0
            fg.col <- rep("black", length(var))
            fg.col[ispos] <- "white"
            bg.col <- rep("white", length(var))
            bg.col[ispos] <- "black"
            if (symbol == "squares") {
                symbols(x = x, y = y, squares = abs(var), inches = SYMBSCALE * 
                  cex, fg = fg.col, bg = bg.col, add = TRUE)
            }
            if (symbol == "circles") {
                symbols(x = x, y = y, circles = abs(var), inches = SYMBSCALE * 
                  cex, fg = fg.col, bg = bg.col, add = TRUE)
            }
            if (symbol == "colors") {
                myCol <- makeColors(var, col)
                points(x = x, y = y, pch = pch, cex = cex, col = myCol)
            }
        }
        else {
            if (symbol == "squares") {
                symbols(x = x, y = y, squares = var, inches = SYMBSCALE * 
                  cex, fg = "white", bg = "black", add = TRUE)
            }
            if (symbol == "circles") {
                symbols(x = x, y = y, circles = var, inches = SYMBSCALE * 
                  cex, fg = "white", bg = "black", add = TRUE)
            }
            if (symbol == "colors") {
                myCol <- makeColors(var, col)
                points(x = x, y = y, pch = pch, cex = cex, col = myCol)
            }
        }
        if (any(is.na(var))) {
            isNA <- is.na(var)
            points(x[isNA], y[isNA], pch = 4, cex = cex.symbol)
        }
    }
    plotaux(alldat[, 1], alldat[, 2], alldat[, 3], symbol, cex.symbol)
    if (show.var.label) 
        text(x = x.grid, y = rep(min(y.grid) - 1.5 * y.inset, 
            ncol(dat)), lab = var.label, adj = 1, srt = 90, cex = cex.label)
    if (show.tip.label) {
        x.base <- xrange.data[2] + x.inset
        text(x = rep(x.base, plotres$Ntip), y = 1:plotres$Ntip, 
            lab = gsub("_"," ",tip.label, fixed=TRUE), font = font, cex = cex.label, pos = 4) ## remove _ in names - GEB
    }
    if (legend) {
        addLegend <- function(x, y, z, cex.legend, cex.label, 
            cex.symbol, leg.values = leg.vals) {  ## add control of leg.values with input argument leg.vals, see above
            z <- z * cex.legend
            ## leg.values <- pretty(z, n = 4, min.n = 1)
            ## temp <- length(leg.values)
            ## if (temp > 4) {
            ##     leg.values <- leg.values[c(1, 2, temp - 1, temp)]
            ## }
            leg.txt <- as.character(leg.values)
            if (symbol == "colors") {
                sym.w <- strwidth("o", units = "user", cex = cex.symbol)
                sym.w <- rep(sym.w, length(leg.values))
                sym.h <- strheight("o", units = "user", cex = cex.symbol)
                sym.h <- rep(sym.h, length(leg.values))
            }
            else {
                usr.w <- (par("usr")[2] - par("usr")[1])/ratio.tree
                usr.h <- par("usr")[4] - par("usr")[3]
                sym.w <- usr.w * ((abs(leg.values)/max(abs(leg.values))) * 
                  SYMBSCALE * cex.symbol * cex.legend)/par("pin")[1]
                sym.h <- usr.h * (SYMBSCALE * cex.symbol * cex.legend)/par("pin")[2]
            }
            ann.w <- strwidth(leg.txt, units = "user", cex = cex.label * 
                cex.legend)
            ann.h <- strheight(leg.txt, units = "user", cex = cex.label * 
                cex.legend)
            space.w.sym <- sapply(1:(length(sym.w) - 1), function(i) sum(sym.w[c(i, 
                i + 1)]))
            space.w.ann <- sapply(1:(length(ann.w) - 1), function(i) sum(ann.w[c(i, 
                i + 1)]))/2
            temp <- cbind(space.w.sym, space.w.ann)
            space.w <- apply(temp, 1, max)
            if (symbol == "colors") {
                space.h <- sym.h + ann.h
            }
            else {
                space.w <- space.w + 0.01 * usr.w
                space.h <- sym.h + ann.h + 0.01 * usr.h
            }
            ann.coordX <- c(x, x + cumsum(space.w)) + max(sym.w[1], 
                ann.w[1]) + 0.01 * usr.w
            ann.coordY <- y
            sym.coordX <- ann.coordX
            sym.coordY <- y + space.h
            text(ann.coordX, ann.coordY, leg.txt, cex = cex.label * 
                cex.legend)
            plotaux(sym.coordX, sym.coordY, leg.values, symbol, 
                cex.symbol * cex.legend)
        }
        if (!is.null(coord.legend)) {
            x.leg <- coord.legend$x
            y.leg <- coord.legend$y
        }
        else {
            usr.w <- (par("usr")[2] - par("usr")[1])/ratio.tree
            usr.h <- par("usr")[4] - par("usr")[3]
            temp <- lab.height * usr.height/(1 - lab.height)
            y.base <- par("usr")[3] - temp - y.inset
            x.leg <- par("usr")[1] + 0.01 * usr.w
            y.leg <- y.base
        }
        addLegend(x = x.leg, y = y.leg, z = alldat[, 3], cex.legend = cex.legend, 
            cex.label = cex.label, cex.symbol = cex.symbol)
    }
    return(invisible())
}
